# Supplementary material for: Core and rod structures of a thermophilic cyanobacterial light-harvesting phycobilisome
Source: Nat Commun. 2022 Jun 17;13:3389. doi: 10.1038/s41467-022-30962-9 (PMC9205905; doi:10.1038/s41467-022-30962-9)
Supplement: Supplementary file 4 — Source Data [file 41467_2022_30962_MOESM4_ESM.xlsx]

## Sheet: Sup. Fig. 1
Supplementary Figure 1
Absorption spectra of photosynthetic protein complexes.
Wavelength (nm)	Thylakoid membrane	PSI	Phycobilisome	Wavelength (nm)	PSII
350	0.64679	0.48313	0.15513	350	0.38525
350.5	0.65859	0.48147	0.1551	350.2	0.38546
351	0.65982	0.47967	0.15513	350.4	0.38548
351.5	0.64593	0.47856	0.15532	350.6	0.38547
352	0.64482	0.47732	0.1556	350.8	0.38551
352.5	0.64298	0.47676	0.15567	351	0.38593
353	0.65626	0.47635	0.15579	351.2	0.38621
353.5	0.65122	0.47663	0.15574	351.4	0.38671
354	0.64138	0.47718	0.15554	351.6	0.38686
354.5	0.65183	0.47759	0.15574	351.8	0.38722
355	0.65257	0.47856	0.15572	352	0.38748
355.5	0.65257	0.48008	0.15581	352.2	0.38811
356	0.64507	0.4816	0.15552	352.4	0.38858
356.5	0.64421	0.48354	0.1557	352.6	0.38891
357	0.64593	0.48575	0.15554	352.8	0.38923
357.5	0.642	0.48811	0.1556	353	0.38998
358	0.6495	0.49087	0.15557	353.2	0.39074
358.5	0.66462	0.4935	0.15544	353.4	0.39156
359	0.64937	0.49654	0.15523	353.6	0.39231
359.5	0.65527	0.49917	0.15527	353.8	0.3932
360	0.66191	0.5029	0.15517	354	0.39405
360.5	0.67261	0.50609	0.15483	354.2	0.39513
361	0.66597	0.50982	0.15444	354.4	0.39605
361.5	0.67974	0.51314	0.15412	354.6	0.39693
362	0.68171	0.51701	0.15384	354.8	0.39776
362.5	0.67273	0.52061	0.15342	355	0.3986
363	0.6763	0.52531	0.15328	355.2	0.39972
363.5	0.66781	0.52932	0.15286	355.4	0.40062
364	0.67347	0.5332	0.15246	355.6	0.40192
364.5	0.70273	0.53762	0.15206	355.8	0.40292
365	0.69191	0.54177	0.15169	356	0.40415
365.5	0.7015	0.54633	0.1513	356.2	0.40512
366	0.694	0.55118	0.15088	356.4	0.40629
366.5	0.70593	0.55602	0.15044	356.6	0.40736
367	0.70629	0.56169	0.15011	356.8	0.40887
367.5	0.70703	0.56681	0.14962	357	0.4103
368	0.71379	0.57206	0.14927	357.2	0.41187
368.5	0.73519	0.57732	0.1487	357.4	0.41291
369	0.73863	0.58396	0.14812	357.6	0.41423
369.5	0.73605	0.59018	0.14762	357.8	0.41518
370	0.73383	0.59599	0.14718	358	0.41668
370.5	0.7374	0.60249	0.1469	358.2	0.41783
371	0.7551	0.60858	0.14648	358.4	0.41937
371.5	0.73113	0.61535	0.14589	358.6	0.42052
372	0.75449	0.62227	0.14522	358.8	0.42201
372.5	0.75805	0.62739	0.14451	359	0.42336
373	0.77539	0.63499	0.14391	359.2	0.42451
373.5	0.79604	0.64274	0.1433	359.4	0.42588
374	0.78018	0.64965	0.1428	359.6	0.42716
374.5	0.78264	0.65754	0.14192	359.8	0.42882
375	0.79395	0.66501	0.14103	360	0.43023
375.5	0.80379	0.67275	0.14034	360.2	0.43177
376	0.79075	0.68036	0.13955	360.4	0.43319
376.5	0.81461	0.68769	0.13858	360.6	0.43449
377	0.8178	0.69557	0.13762	360.8	0.43598
377.5	0.81227	0.7029	0.13651	361	0.43737
378	0.81522	0.71024	0.1354	361.2	0.43892
378.5	0.8376	0.7177	0.13418	361.4	0.44035
379	0.83661	0.72476	0.13293	361.6	0.44191
379.5	0.84251	0.73154	0.13174	361.8	0.44338
380	0.83034	0.73762	0.1305	362	0.44454
380.5	0.84571	0.74357	0.12924	362.2	0.44604
381	0.85063	0.74924	0.12774	362.4	0.44733
381.5	0.85886	0.75505	0.12626	362.6	0.44928
382	0.86083	0.7603	0.12488	362.8	0.45071
382.5	0.87202	0.76515	0.12345	363	0.45243
383	0.86808	0.76957	0.12199	363.2	0.45372
383.5	0.87423	0.77386	0.12031	363.4	0.45551
384	0.88579	0.77732	0.11883	363.6	0.45717
384.5	0.88714	0.78091	0.1174	363.8	0.45891
385	0.86575	0.78396	0.11594	364	0.46048
385.5	0.88358	0.78714	0.11441	364.2	0.46219
386	0.87804	0.78976	0.11293	364.4	0.4639
386.5	0.88591	0.79267	0.11159	364.6	0.46536
387	0.87386	0.79488	0.11009	364.8	0.46695
387.5	0.88776	0.79751	0.10867	365	0.46869
388	0.89452	0.79986	0.10717	365.2	0.47055
388.5	0.88911	0.80207	0.10584	365.4	0.47222
389	0.89427	0.80429	0.10448	365.6	0.47383
389.5	0.89353	0.80622	0.1032	365.8	0.47533
390	0.89833	0.80858	0.10198	366	0.47734
390.5	0.89353	0.81079	0.1007	366.2	0.47914
391	0.89378	0.813	0.099574	366.4	0.48152
391.5	0.89845	0.81494	0.098498	366.6	0.48321
392	0.90165	0.81729	0.097423	366.8	0.48513
392.5	0.90288	0.81909	0.096448	367	0.48685
393	0.90829	0.82116	0.095389	367.2	0.48896
393.5	0.90546	0.82351	0.094381	367.4	0.49119
394	0.90325	0.82545	0.09339	367.6	0.49324
394.5	0.90583	0.82752	0.092566	367.8	0.49551
395	0.91382	0.83029	0.091809	368	0.49734
395.5	0.91726	0.8325	0.09102	368.2	0.49955
396	0.918	0.83485	0.090146	368.4	0.50161
396.5	0.91456	0.83734	0.089322	368.6	0.50396
397	0.91591	0.84025	0.088515	368.8	0.50585
397.5	0.92513	0.84302	0.087827	369	0.50812
398	0.92783	0.84675	0.087104	369.2	0.51041
398.5	0.93201	0.84952	0.086382	369.4	0.51289
399	0.92919	0.85353	0.085608	369.6	0.51522
399.5	0.93361	0.85795	0.085003	369.8	0.51752
400	0.93509	0.86224	0.084398	370	0.51986
400.5	0.95205	0.86694	0.083709	370.2	0.52209
401	0.95599	0.87248	0.08302	370.4	0.52441
401.5	0.96078	0.87842	0.082365	370.6	0.52674
402	0.96177	0.88451	0.081777	370.8	0.52905
402.5	0.97529	0.89087	0.081222	371	0.53141
403	0.97787	0.89903	0.080717	371.2	0.53387
403.5	0.99275	0.90719	0.08008	371.4	0.53618
404	0.98709	0.91618	0.079441	371.6	0.53855
404.5	1.0135	0.92517	0.078953	371.8	0.54094
405	1.017	0.93485	0.078432	372	0.54341
405.5	1.0223	0.94578	0.077793	372.2	0.54588
406	1.0407	0.95671	0.077172	372.4	0.5485
406.5	1.044	0.96819	0.076651	372.6	0.55105
407	1.0498	0.98064	0.076063	372.8	0.55356
407.5	1.0556	0.99378	0.075558	373	0.55608
408	1.073	1.0068	0.075105	373.2	0.55877
408.5	1.0788	1.0195	0.074482	373.4	0.56159
409	1.0944	1.0333	0.074029	373.6	0.56427
409.5	1.1022	1.0476	0.073491	373.8	0.56684
410	1.1173	1.0622	0.072903	374	0.56957
410.5	1.1179	1.0762	0.072315	374.2	0.57227
411	1.1411	1.09	0.071777	374.4	0.575
411.5	1.1488	1.1032	0.071257	374.6	0.57769
412	1.1634	1.116	0.070651	374.8	0.58033
412.5	1.1721	1.1288	0.070063	375	0.58312
413	1.1801	1.1419	0.069509	375.2	0.58573
413.5	1.186	1.1538	0.068937	375.4	0.5885
414	1.2001	1.1656	0.068449	375.6	0.59129
414.5	1.2058	1.1766	0.067879	375.8	0.59414
415	1.2132	1.1867	0.067256	376	0.59683
415.5	1.2207	1.1965	0.06645	376.2	0.59948
416	1.2267	1.2058	0.065643	376.4	0.6021
416.5	1.2392	1.2169	0.064971	376.6	0.60469
417	1.2466	1.2239	0.064635	376.8	0.60715
417.5	1.2405	1.2307	0.064063	377	0.60956
418	1.2453	1.2368	0.063425	377.2	0.61208
418.5	1.2544	1.242	0.062753	377.4	0.61434
419	1.2569	1.247	0.062114	377.6	0.61682
419.5	1.2584	1.2509	0.061526	377.8	0.61938
420	1.2687	1.2546	0.060803	378	0.62225
420.5	1.2694	1.2574	0.060081	378.2	0.62486
421	1.2862	1.26	0.059459	378.4	0.62734
421.5	1.274	1.2618	0.058803	378.6	0.62966
422	1.2717	1.2639	0.058081	378.8	0.63205
422.5	1.2815	1.2654	0.057257	379	0.63419
423	1.2825	1.2671	0.056534	379.2	0.63646
423.5	1.2819	1.2683	0.055896	379.4	0.63857
424	1.2896	1.2697	0.055291	379.6	0.64086
424.5	1.2916	1.2716	0.054585	379.8	0.64289
425	1.2858	1.2736	0.053828	380	0.64491
425.5	1.3015	1.2761	0.053073	380.2	0.64677
426	1.2991	1.2786	0.052316	380.4	0.64873
426.5	1.3081	1.2822	0.051644	380.6	0.65063
427	1.3066	1.2862	0.051006	380.8	0.65259
427.5	1.304	1.2911	0.0503	381	0.65438
428	1.3177	1.297	0.049577	381.2	0.65614
428.5	1.3201	1.3033	0.048753	381.4	0.65762
429	1.3208	1.3109	0.048014	381.6	0.65923
429.5	1.3319	1.3188	0.047359	381.8	0.66089
430	1.3335	1.3275	0.046686	382	0.66267
430.5	1.348	1.3371	0.046031	382.2	0.66441
431	1.3576	1.3479	0.045342	382.4	0.66603
431.5	1.3628	1.3582	0.044653	382.6	0.66765
432	1.3666	1.3692	0.043963	382.8	0.66902
432.5	1.3779	1.3808	0.043308	383	0.67024
433	1.3823	1.3924	0.042653	383.2	0.67139
433.5	1.3989	1.4043	0.04193	383.4	0.6728
434	1.4058	1.4156	0.041409	383.6	0.67419
434.5	1.406	1.4263	0.040821	383.8	0.67569
435	1.4136	1.4369	0.040166	384	0.67693
435.5	1.4206	1.4461	0.039561	384.2	0.67836
436	1.4212	1.4546	0.038906	384.4	0.67962
436.5	1.4257	1.4622	0.038367	384.6	0.68101
437	1.435	1.4685	0.037796	384.8	0.68239
437.5	1.4373	1.4732	0.037191	385	0.68371
438	1.4396	1.4759	0.036552	385.2	0.68496
438.5	1.4412	1.477	0.036049	385.4	0.68619
439	1.4374	1.4762	0.03546	385.6	0.68744
439.5	1.4309	1.4734	0.034804	385.8	0.68874
440	1.4335	1.4678	0.034149	386	0.68989
440.5	1.4266	1.4598	0.033579	386.2	0.69114
441	1.4278	1.4497	0.033057	386.4	0.69222
441.5	1.4134	1.4373	0.032435	386.6	0.69352
442	1.4089	1.4224	0.031898	386.8	0.6946
442.5	1.3953	1.4047	0.031243	387	0.69592
443	1.3891	1.3848	0.030637	387.2	0.69695
443.5	1.371	1.3614	0.030049	387.4	0.69822
444	1.3613	1.3372	0.029511	387.6	0.69939
444.5	1.3403	1.3107	0.028974	387.8	0.70061
445	1.3226	1.2811	0.028352	388	0.70174
445.5	1.3058	1.2502	0.027796	388.2	0.70294
446	1.2893	1.2173	0.027175	388.4	0.70397
446.5	1.2717	1.1831	0.026571	388.6	0.7053
447	1.2491	1.1485	0.025982	388.8	0.70648
447.5	1.2224	1.1144	0.025393	389	0.70774
448	1.2005	1.0793	0.024872	389.2	0.70891
448.5	1.1796	1.0432	0.024318	389.4	0.71005
449	1.1572	1.0072	0.02373	389.6	0.71135
449.5	1.1363	0.97261	0.023242	389.8	0.71234
450	1.1167	0.93873	0.022688	390	0.7135
450.5	1.0897	0.90622	0.022184	390.2	0.71478
451	1.0756	0.87483	0.021714	390.4	0.71621
451.5	1.0524	0.84412	0.021176	390.6	0.71747
452	1.0334	0.81494	0.020722	390.8	0.71871
452.5	1.0089	0.78783	0.020302	391	0.71995
453	0.99521	0.76127	0.019864	391.2	0.72123
453.5	0.97529	0.73638	0.019512	391.4	0.72261
454	0.9555	0.71328	0.019075	391.6	0.72383
454.5	0.94898	0.69184	0.018688	391.8	0.72489
455	0.92931	0.67178	0.018319	392	0.72591
455.5	0.91087	0.65297	0.017915	392.2	0.72707
456	0.89894	0.63568	0.017562	392.4	0.72846
456.5	0.89021	0.62006	0.017327	392.6	0.72965
457	0.87079	0.60609	0.017042	392.8	0.73089
457.5	0.86882	0.59336	0.016722	393	0.73212
458	0.85825	0.58147	0.016419	393.2	0.73335
458.5	0.84817	0.57151	0.016134	393.4	0.73475
459	0.84362	0.5621	0.015865	393.6	0.73603
459.5	0.83206	0.55394	0.015597	393.8	0.73746
460	0.82161	0.5462	0.015361	394	0.73883
460.5	0.8162	0.53928	0.015226	394.2	0.74036
461	0.80821	0.53306	0.015041	394.4	0.74187
461.5	0.8028	0.52725	0.01484	394.6	0.74335
462	0.79924	0.52227	0.014604	394.8	0.74497
462.5	0.78989	0.51757	0.014537	395	0.74654
463	0.7878	0.51342	0.014302	395.2	0.74792
463.5	0.78289	0.50913	0.014185	395.4	0.74921
464	0.77625	0.50512	0.01405	395.6	0.75064
464.5	0.77662	0.5018	0.013916	395.8	0.75223
465	0.77317	0.49848	0.013747	396	0.75405
465.5	0.77416	0.49502	0.013647	396.2	0.7558
466	0.7599	0.49184	0.013647	396.4	0.75778
466.5	0.75953	0.48893	0.013664	396.6	0.7596
467	0.75682	0.48589	0.01358	396.8	0.7616
467.5	0.74809	0.48257	0.013495	397	0.76356
468	0.7433	0.47953	0.013411	397.2	0.76563
468.5	0.74502	0.47676	0.013411	397.4	0.76789
469	0.73777	0.47344	0.013428	397.6	0.77033
469.5	0.73666	0.47026	0.013328	397.8	0.77277
470	0.73027	0.46708	0.013344	398	0.77529
470.5	0.72461	0.46376	0.013395	398.2	0.77775
471	0.72191	0.46044	0.013462	398.4	0.7802
471.5	0.7224	0.45698	0.013546	398.6	0.78275
472	0.71306	0.45394	0.013546	398.8	0.78556
472.5	0.70531	0.45076	0.013546	399	0.78868
473	0.709	0.44703	0.013629	399.2	0.79178
473.5	0.70089	0.44357	0.013647	399.4	0.79489
474	0.70101	0.43997	0.013731	399.6	0.79804
474.5	0.68994	0.43665	0.013814	399.8	0.8013
475	0.69031	0.43347	0.013916	400	0.80484
475.5	0.6908	0.43015	0.014	400.2	0.80858
476	0.68699	0.42683	0.01415	400.4	0.8124
476.5	0.67999	0.42337	0.014268	400.6	0.81619
477	0.68183	0.42019	0.014453	400.8	0.82017
477.5	0.67826	0.41729	0.014604	401	0.82416
478	0.67052	0.41438	0.014706	401.2	0.82827
478.5	0.66917	0.41176	0.014873	401.4	0.83239
479	0.66831	0.40871	0.015109	401.6	0.8368
479.5	0.66314	0.40622	0.015294	401.8	0.84114
480	0.6613	0.40373	0.015445	402	0.84575
480.5	0.66499	0.40166	0.01568	402.2	0.85065
481	0.65933	0.39972	0.015798	402.4	0.85584
481.5	0.65761	0.39779	0.016083	402.6	0.86109
482	0.6597	0.39599	0.016301	402.8	0.86625
482.5	0.65786	0.39447	0.016504	403	0.87176
483	0.65441	0.39308	0.016706	403.2	0.87719
483.5	0.65638	0.39184	0.016924	403.4	0.88273
484	0.65171	0.39087	0.017192	403.6	0.88823
484.5	0.6506	0.39018	0.017528	403.8	0.89408
485	0.65195	0.38976	0.017831	404	0.90009
485.5	0.6565	0.38935	0.018201	404.2	0.90618
486	0.64544	0.3888	0.01847	404.4	0.91195
486.5	0.65011	0.38852	0.018773	404.6	0.9177
487	0.64286	0.3888	0.019007	404.8	0.92356
487.5	0.64568	0.38838	0.019327	405	0.92968
488	0.64396	0.38866	0.019697	405.2	0.93564
488.5	0.642	0.38893	0.020084	405.4	0.94172
489	0.64273	0.38921	0.02047	405.6	0.9478
489.5	0.642	0.38949	0.020857	405.8	0.95413
490	0.64077	0.38963	0.021276	406	0.96063
490.5	0.63929	0.3899	0.021697	406.2	0.96717
491	0.63991	0.39018	0.022133	406.4	0.97389
491.5	0.63646	0.39046	0.022554	406.6	0.98028
492	0.6356	0.39073	0.02299	406.8	0.98695
492.5	0.63376	0.39073	0.023411	407	0.99348
493	0.63327	0.39087	0.023898	407.2	0.99998
493.5	0.62786	0.39073	0.024284	407.4	1.0062
494	0.62896	0.39046	0.024756	407.6	1.0124
494.5	0.62343	0.39018	0.025326	407.8	1.0187
495	0.61864	0.38963	0.025847	408	1.025
495.5	0.61925	0.38866	0.026436	408.2	1.0313
496	0.61126	0.38824	0.027007	408.4	1.0376
496.5	0.61237	0.38741	0.027528	408.6	1.0439
497	0.61298	0.38617	0.028083	408.8	1.0502
497.5	0.60782	0.38465	0.028654	409	1.0562
498	0.60487	0.38299	0.029276	409.2	1.0625
498.5	0.60143	0.38133	0.029931	409.4	1.0684
499	0.59405	0.37925	0.03057	409.6	1.0744
499.5	0.59307	0.37704	0.031192	409.8	1.0801
500	0.59356	0.37441	0.03188	410	1.0861
500.5	0.58323	0.37178	0.032586	410.2	1.092
501	0.58323	0.3686	0.033259	410.4	1.0973
501.5	0.57438	0.36528	0.033998	410.6	1.1027
502	0.57229	0.36183	0.034721	410.8	1.1076
502.5	0.56553	0.35837	0.03546	411	1.1125
503	0.55815	0.35436	0.036216	411.2	1.1168
503.5	0.55741	0.35062	0.037006	411.4	1.121
504	0.55176	0.34606	0.03783	411.6	1.1254
504.5	0.53627	0.34163	0.038654	411.8	1.1297
505	0.53455	0.33707	0.039561	412	1.134
505.5	0.53233	0.33195	0.040384	412.2	1.1377
506	0.52053	0.32669	0.041208	412.4	1.1414
506.5	0.51598	0.32185	0.042115	412.6	1.1451
507	0.50885	0.3166	0.042972	412.8	1.1485
507.5	0.50873	0.31093	0.043947	413	1.1521
508	0.50332	0.30553	0.044956	413.2	1.1554
508.5	0.49705	0.29972	0.045896	413.4	1.1586
509	0.49312	0.29419	0.046905	413.6	1.1614
509.5	0.4866	0.28824	0.04798	413.8	1.1642
510	0.47099	0.28216	0.04904	414	1.167
510.5	0.47185	0.27621	0.050014	414.2	1.169
511	0.46619	0.27012	0.051073	414.4	1.1711
511.5	0.45906	0.26432	0.052249	414.6	1.1728
512	0.44886	0.25809	0.053409	414.8	1.1748
512.5	0.43976	0.25228	0.054417	415	1.1765
513	0.44148	0.24564	0.055526	415.2	1.1781
513.5	0.433	0.23997	0.056787	415.4	1.1796
514	0.42513	0.23375	0.05803	415.6	1.1811
514.5	0.41886	0.2278	0.059223	415.8	1.1823
515	0.41099	0.22158	0.06045	416	1.1831
515.5	0.40275	0.21577	0.061744	416.2	1.1838
516	0.40435	0.20941	0.062971	416.4	1.1843
516.5	0.39353	0.20332	0.064299	416.6	1.1849
517	0.38739	0.19765	0.065744	416.8	1.1853
517.5	0.38222	0.1917	0.067156	417	1.1857
518	0.37927	0.18631	0.068618	417.2	1.186
518.5	0.36661	0.18036	0.070164	417.4	1.1861
519	0.36059	0.17469	0.071558	417.6	1.1862
519.5	0.35948	0.16916	0.073072	417.8	1.1861
520	0.35481	0.1639	0.074517	418	1.1859
520.5	0.34657	0.15892	0.076029	418.2	1.1856
521	0.33833	0.15367	0.077709	418.4	1.1853
521.5	0.33452	0.14869	0.079205	418.6	1.185
522	0.32862	0.14371	0.080886	418.8	1.1847
522.5	0.3226	0.13914	0.08255	419	1.1842
523	0.31903	0.13472	0.084247	419.2	1.1836
523.5	0.31424	0.13029	0.086045	419.4	1.1831
524	0.30379	0.126	0.087776	419.6	1.1823
524.5	0.30317	0.12213	0.089658	419.8	1.1816
525	0.29321	0.11798	0.091507	420	1.1806
525.5	0.29211	0.11438	0.093272	420.2	1.18
526	0.2878	0.11079	0.095204	420.4	1.1791
526.5	0.28485	0.10761	0.097289	420.6	1.1782
527	0.27502	0.10415	0.099355	420.8	1.1772
527.5	0.27526	0.10097	0.10159	421	1.1765
528	0.27317	0.09834	0.10374	421.2	1.1759
528.5	0.2658	0.095436	0.10579	421.4	1.1753
529	0.26186	0.092946	0.10804	421.6	1.1747
529.5	0.26113	0.090733	0.11028	421.8	1.1743
530	0.25584	0.088658	0.1125	422	1.1738
530.5	0.254	0.086445	0.11482	422.2	1.1733
531	0.25338	0.084232	0.11735	422.4	1.1727
531.5	0.24822	0.082158	0.11971	422.6	1.1723
532	0.25166	0.080636	0.12196	422.8	1.1722
532.5	0.24514	0.078838	0.12434	423	1.1724
533	0.239	0.077732	0.12702	423.2	1.1727
533.5	0.23678	0.07621	0.12957	423.4	1.1731
534	0.23838	0.074965	0.13228	423.6	1.1737
534.5	0.23162	0.073859	0.13493	423.8	1.1743
535	0.2342	0.072337	0.13765	424	1.1751
535.5	0.2331	0.071231	0.14039	424.2	1.1759
536	0.22732	0.070539	0.14318	424.4	1.1769
536.5	0.22781	0.069433	0.14609	424.6	1.1782
537	0.22793	0.068603	0.14896	424.8	1.1798
537.5	0.22621	0.067635	0.15196	425	1.1816
538	0.22781	0.066943	0.15497	425.2	1.1837
538.5	0.22621	0.06639	0.15819	425.4	1.186
539	0.22228	0.06556	0.16128	425.6	1.1886
539.5	0.22486	0.065145	0.16446	425.8	1.1914
540	0.22265	0.064454	0.1677	426	1.1944
540.5	0.22646	0.0639	0.17103	426.2	1.1976
541	0.22486	0.063347	0.17438	426.4	1.2009
541.5	0.22301	0.062932	0.17764	426.6	1.2048
542	0.22498	0.062517	0.18093	426.8	1.2088
542.5	0.22965	0.061964	0.18431	427	1.2131
543	0.22658	0.061549	0.1879	427.2	1.2178
543.5	0.2283	0.060996	0.1917	427.4	1.2228
544	0.23015	0.060719	0.19558	427.6	1.2281
544.5	0.23211	0.060166	0.19916	427.8	1.2334
545	0.22683	0.059889	0.20271	428	1.2391
545.5	0.23162	0.059751	0.20634	428.2	1.2449
546	0.23113	0.059474	0.20995	428.4	1.2507
546.5	0.23642	0.058921	0.21377	428.6	1.2568
547	0.23371	0.058645	0.21775	428.8	1.263
547.5	0.23654	0.058645	0.22188	429	1.2693
548	0.23924	0.05823	0.22583	429.2	1.2755
548.5	0.23678	0.057953	0.22975	429.4	1.2816
549	0.24182	0.057815	0.23375	429.6	1.2879
549.5	0.24588	0.057676	0.23785	429.8	1.2945
550	0.24625	0.057538	0.2424	430	1.3013
550.5	0.24834	0.0574	0.24682	430.2	1.3084
551	0.25166	0.0574	0.25104	430.4	1.3156
551.5	0.25449	0.057261	0.25514	430.6	1.3229
552	0.2535	0.056985	0.25931	430.8	1.3302
552.5	0.25916	0.056985	0.26368	431	1.3375
553	0.26309	0.056985	0.26798	431.2	1.3448
553.5	0.26432	0.056846	0.27239	431.4	1.352
554	0.26838	0.056985	0.27706	431.6	1.3592
554.5	0.27145	0.057261	0.28139	431.8	1.3661
555	0.27526	0.056985	0.2858	432	1.3729
555.5	0.27588	0.0574	0.29018	432.2	1.3796
556	0.27748	0.057538	0.29472	432.4	1.3862
556.5	0.28239	0.057676	0.29983	432.6	1.3925
557	0.28092	0.057815	0.30457	432.8	1.3988
557.5	0.28424	0.058091	0.30922	433	1.4052
558	0.29002	0.058506	0.31371	433.2	1.4113
558.5	0.29284	0.058645	0.3187	433.4	1.417
559	0.29936	0.059059	0.32341	433.6	1.4224
559.5	0.30477	0.059336	0.32815	433.8	1.4276
560	0.30317	0.059751	0.33332	434	1.4322
560.5	0.31301	0.060304	0.33821	434.2	1.4365
561	0.31043	0.061134	0.34283	434.4	1.4403
561.5	0.31928	0.061411	0.34776	434.6	1.4439
562	0.32456	0.062241	0.35267	434.8	1.447
562.5	0.32825	0.063071	0.35752	435	1.4497
563	0.33317	0.063624	0.36278	435.2	1.4519
563.5	0.33612	0.064592	0.36777	435.4	1.4538
564	0.33784	0.065422	0.37282	435.6	1.4552
564.5	0.34645	0.06639	0.37804	435.8	1.4561
565	0.34866	0.067497	0.38302	436	1.4563
565.5	0.35149	0.068188	0.38866	436.2	1.4561
566	0.35641	0.069433	0.39404	436.4	1.4555
566.5	0.36649	0.070539	0.39957	436.6	1.4544
567	0.37079	0.071784	0.40523	436.8	1.4524
567.5	0.37853	0.073167	0.41059	437	1.45
568	0.37976	0.074412	0.41631	437.2	1.4469
568.5	0.38862	0.075657	0.42167	437.4	1.4434
569	0.39095	0.07704	0.42762	437.6	1.4392
569.5	0.39513	0.078838	0.4332	437.8	1.4347
570	0.4046	0.079945	0.43911	438	1.4296
570.5	0.40927	0.081881	0.44476	438.2	1.4241
571	0.41296	0.083264	0.45047	438.4	1.4181
571.5	0.4223	0.085062	0.45632	438.6	1.4114
572	0.43152	0.086584	0.46227	438.8	1.404
572.5	0.43632	0.08852	0.46886	439	1.396
573	0.44099	0.090041	0.47508	439.2	1.3872
573.5	0.44984	0.09184	0.4816	439.4	1.3778
574	0.45783	0.093361	0.48745	439.6	1.3675
574.5	0.46287	0.095297	0.49388	439.8	1.3569
575	0.46656	0.096957	0.50034	440	1.3455
575.5	0.4748	0.098755	0.50711	440.2	1.3339
576	0.47984	0.10028	0.51425	440.4	1.3221
576.5	0.48967	0.10207	0.52094	440.6	1.3098
577	0.4968	0.10387	0.52805	440.8	1.2972
577.5	0.49975	0.10553	0.53447	441	1.2843
578	0.50652	0.10705	0.54129	441.2	1.2712
578.5	0.51315	0.10871	0.54852	441.4	1.2575
579	0.52299	0.11024	0.55529	441.6	1.2434
579.5	0.52987	0.11176	0.5624	441.8	1.2289
580	0.53332	0.11328	0.56909	442	1.2139
580.5	0.54254	0.11494	0.57558	442.2	1.1986
581	0.54979	0.11618	0.58263	442.4	1.1827
581.5	0.55225	0.11757	0.58971	442.6	1.1671
582	0.56049	0.11881	0.5967	442.8	1.1513
582.5	0.56995	0.12006	0.60415	443	1.1356
583	0.57364	0.12158	0.61132	443.2	1.1195
583.5	0.57672	0.12268	0.61798	443.4	1.1036
584	0.58753	0.12379	0.62473	443.6	1.0878
584.5	0.59602	0.12503	0.63236	443.8	1.0722
585	0.60253	0.12586	0.63957	444	1.0565
585.5	0.60794	0.12683	0.6471	444.2	1.0405
586	0.61311	0.1278	0.6547	444.4	1.0247
586.5	0.61778	0.12877	0.66276	444.6	1.0088
587	0.62798	0.12974	0.67006	444.8	0.99331
587.5	0.63536	0.13057	0.6775	445	0.97792
588	0.63794	0.13126	0.6851	445.2	0.96284
588.5	0.64814	0.13209	0.69315	445.4	0.9478
589	0.65306	0.13306	0.70125	445.6	0.93251
589.5	0.6581	0.13375	0.70881	445.8	0.91742
590	0.66634	0.1343	0.71634	446	0.90238
590.5	0.6715	0.13472	0.7239	446.2	0.8877
591	0.67667	0.13499	0.73167	446.4	0.87314
591.5	0.68171	0.13582	0.73968	446.6	0.85883
592	0.69044	0.1361	0.74726	446.8	0.84499
592.5	0.694	0.13651	0.75491	447	0.8313
593	0.70175	0.13679	0.7624	447.2	0.81827
593.5	0.70802	0.13721	0.76987	447.4	0.80526
594	0.71588	0.13748	0.7777	447.6	0.79269
594.5	0.71957	0.13748	0.78514	447.8	0.78022
595	0.72978	0.13804	0.79259	448	0.76798
595.5	0.73383	0.13804	0.80001	448.2	0.75599
596	0.73494	0.13817	0.80739	448.4	0.7443
596.5	0.74084	0.13804	0.81499	448.6	0.73325
597	0.74588	0.13831	0.82206	448.8	0.72233
597.5	0.75436	0.13817	0.82922	449	0.71176
598	0.75879	0.13831	0.83641	449.2	0.7015
598.5	0.76322	0.13831	0.84362	449.4	0.69178
599	0.76949	0.13859	0.8512	449.6	0.68255
599.5	0.77662	0.13873	0.85791	449.8	0.67355
600	0.77145	0.139	0.86451	450	0.66501
600.5	0.78239	0.13914	0.8712	450.2	0.65681
601	0.7878	0.13956	0.87821	450.4	0.64904
601.5	0.79604	0.13983	0.8848	450.6	0.64171
602	0.79727	0.14053	0.89124	450.8	0.63463
602.5	0.80489	0.14108	0.89804	451	0.62785
603	0.80993	0.14205	0.90406	451.2	0.62122
603.5	0.81264	0.14274	0.90996	451.4	0.61508
604	0.8194	0.14371	0.91622	451.6	0.60917
604.5	0.82223	0.14481	0.92189	451.8	0.6036
605	0.83083	0.14592	0.92747	452	0.5982
605.5	0.83489	0.14716	0.93301	452.2	0.59319
606	0.83673	0.14855	0.93792	452.4	0.58836
606.5	0.84227	0.15035	0.94293	452.6	0.58378
607	0.84632	0.15173	0.94755	452.8	0.57943
607.5	0.85837	0.1538	0.9522	453	0.57535
608	0.85567	0.15546	0.95661	453.2	0.57146
608.5	0.86255	0.15768	0.96062	453.4	0.56789
609	0.86563	0.16003	0.96434	453.6	0.5645
609.5	0.86993	0.16224	0.96772	453.8	0.56141
610	0.88001	0.16445	0.97118	454	0.55837
610.5	0.87817	0.16708	0.97436	454.2	0.5555
611	0.88419	0.16957	0.97731	454.4	0.55283
611.5	0.88837	0.1722	0.98002	454.6	0.5505
612	0.89316	0.17497	0.98249	454.8	0.54818
612.5	0.89366	0.17759	0.98472	455	0.54584
613	0.90017	0.18036	0.98674	455.2	0.54351
613.5	0.90386	0.18313	0.98876	455.4	0.54143
614	0.90878	0.18589	0.99056	455.6	0.5395
614.5	0.91566	0.18893	0.99212	455.8	0.53766
615	0.91333	0.19142	0.99356	456	0.53606
615.5	0.918	0.19419	0.99472	456.2	0.53468
616	0.92144	0.19696	0.99582	456.4	0.53335
616.5	0.92796	0.19959	0.99671	456.6	0.53206
617	0.92648	0.20221	0.99755	456.8	0.5307
617.5	0.9314	0.2047	0.99825	457	0.52954
618	0.93226	0.20719	0.99881	457.2	0.52846
618.5	0.93693	0.20954	0.99924	457.4	0.52753
619	0.9373	0.21176	0.99958	457.6	0.52669
619.5	0.93927	0.21397	0.99978	457.8	0.52578
620	0.93841	0.21618	0.99993	458	0.52485
620.5	0.94234	0.21798	1	458.2	0.52398
621	0.94357	0.22006	0.99995	458.4	0.52324
621.5	0.94677	0.22213	0.99987	458.6	0.52261
622	0.94345	0.22351	0.9998	458.8	0.52196
622.5	0.94714	0.22545	0.99945	459	0.52129
623	0.94271	0.22683	0.99908	459.2	0.52053
623.5	0.94873	0.22849	0.99872	459.4	0.51978
624	0.95033	0.23001	0.99825	459.6	0.51905
624.5	0.94923	0.23126	0.99782	459.8	0.51849
625	0.94812	0.23278	0.99731	460	0.51783
625.5	0.95107	0.23402	0.99682	460.2	0.5172
626	0.94849	0.23499	0.99635	460.4	0.51665
626.5	0.95205	0.23624	0.99585	460.6	0.51607
627	0.94787	0.23721	0.99545	460.8	0.51546
627.5	0.95402	0.2379	0.99501	461	0.51471
628	0.95082	0.23887	0.99452	461.2	0.51403
628.5	0.94861	0.23914	0.99403	461.4	0.51338
629	0.9448	0.23983	0.99356	461.6	0.51262
629.5	0.94738	0.24025	0.99289	461.8	0.51186
630	0.94775	0.24053	0.99217	462	0.5111
630.5	0.94505	0.24108	0.99131	462.2	0.51043
631	0.93902	0.24108	0.9903	462.4	0.50962
631.5	0.94394	0.24122	0.98913	462.6	0.50873
632	0.93705	0.24108	0.98762	462.8	0.50769
632.5	0.93718	0.24108	0.9859	463	0.50681
633	0.93115	0.24053	0.98365	463.2	0.50599
633.5	0.93226	0.24011	0.98108	463.4	0.50525
634	0.92427	0.2397	0.97797	463.6	0.50431
634.5	0.92169	0.239	0.97444	463.8	0.5034
635	0.91443	0.23845	0.97052	464	0.5023
635.5	0.91333	0.23748	0.96594	464.2	0.50125
636	0.91038	0.23638	0.96094	464.4	0.50003
636.5	0.903	0.23527	0.95572	464.6	0.49897
637	0.89476	0.23416	0.9497	464.8	0.4978
637.5	0.88825	0.23306	0.94355	465	0.49668
638	0.88677	0.23154	0.93698	465.2	0.49536
638.5	0.87325	0.23015	0.9293	465.4	0.49411
639	0.87153	0.22891	0.92174	465.6	0.49277
639.5	0.85997	0.22739	0.91379	465.8	0.49154
640	0.85272	0.22573	0.90468	466	0.49025
640.5	0.84448	0.22448	0.89607	466.2	0.48895
641	0.83538	0.22324	0.88734	466.4	0.48752
641.5	0.82899	0.22185	0.87784	466.6	0.486
642	0.82284	0.22075	0.8686	466.8	0.48438
642.5	0.81485	0.21978	0.85935	467	0.48276
643	0.80932	0.21895	0.84929	467.2	0.48126
643.5	0.80428	0.2184	0.83924	467.4	0.47983
644	0.79026	0.2177	0.82976	467.6	0.47846
644.5	0.78276	0.21743	0.82015	467.8	0.47697
645	0.77883	0.21757	0.81074	468	0.47529
645.5	0.77293	0.21743	0.80185	468.2	0.47349
646	0.7674	0.21757	0.79206	468.4	0.47173
646.5	0.75842	0.21812	0.78269	468.6	0.47
647	0.75842	0.21881	0.77376	468.8	0.46836
647.5	0.75424	0.22006	0.76412	469	0.46675
648	0.74871	0.22144	0.75513	469.2	0.4652
648.5	0.74576	0.22296	0.7462	469.4	0.46366
649	0.74023	0.22503	0.73671	469.6	0.46192
649.5	0.73494	0.22725	0.72788	469.8	0.46011
650	0.73924	0.23001	0.71825	470	0.45824
650.5	0.73826	0.23292	0.70863	470.2	0.45641
651	0.73027	0.23651	0.69866	470.4	0.45452
651.5	0.73211	0.24066	0.68849	470.6	0.45265
652	0.73113	0.24509	0.67822	470.8	0.45085
652.5	0.7299	0.25007	0.66735	471	0.44913
653	0.72769	0.25588	0.6567	471.2	0.44717
653.5	0.72879	0.26224	0.64515	471.4	0.4453
654	0.72781	0.26929	0.63372	471.6	0.44346
654.5	0.72338	0.27635	0.62098	471.8	0.44175
655	0.73285	0.28465	0.60818	472	0.44001
655.5	0.72375	0.2935	0.59519	472.2	0.43816
656	0.72597	0.30346	0.58157	472.4	0.43639
656.5	0.72793	0.31411	0.56789	472.6	0.43452
657	0.72793	0.32503	0.55329	472.8	0.4327
657.5	0.7267	0.33665	0.5388	473	0.43088
658	0.7331	0.34965	0.52326	473.2	0.42905
658.5	0.73875	0.36376	0.50743	473.4	0.42736
659	0.73678	0.37898	0.49151	473.6	0.4256
659.5	0.74699	0.39447	0.47516	473.8	0.42386
660	0.746	0.4101	0.45942	474	0.42204
660.5	0.75916	0.42697	0.4436	474.2	0.42039
661	0.75719	0.44454	0.42695	474.4	0.41884
661.5	0.76518	0.46349	0.41076	474.6	0.41727
662	0.7733	0.48313	0.39443	474.8	0.41571
662.5	0.77994	0.50318	0.37804	475	0.4142
663	0.78498	0.52268	0.36243	475.2	0.41288
663.5	0.79481	0.54288	0.34678	475.4	0.41148
664	0.80329	0.56321	0.33105	475.6	0.41018
664.5	0.81374	0.58382	0.31564	475.8	0.40874
665	0.82149	0.60429	0.30127	476	0.40734
665.5	0.83034	0.62476	0.28749	476.2	0.40588
666	0.84005	0.64467	0.27371	476.4	0.40455
666.5	0.85223	0.66501	0.26074	476.6	0.40337
667	0.85604	0.6852	0.24837	476.8	0.40222
667.5	0.86587	0.70581	0.2362	477	0.40109
668	0.87558	0.72573	0.22415	477.2	0.40002
668.5	0.88788	0.74454	0.21301	477.4	0.39904
669	0.8955	0.76279	0.20264	477.6	0.39811
669.5	0.90226	0.78133	0.19249	477.8	0.39708
670	0.91615	0.79931	0.18293	478	0.39607
670.5	0.92759	0.81674	0.17385	478.2	0.39517
671	0.93042	0.83264	0.16483	478.4	0.39441
671.5	0.9357	0.84744	0.15631	478.6	0.39365
672	0.94185	0.86169	0.14841	478.8	0.39297
672.5	0.94947	0.87524	0.1409	479	0.39221
673	0.95894	0.8888	0.13372	479.2	0.39151
673.5	0.9598	0.90166	0.12705	479.4	0.39086
674	0.96804	0.91342	0.12078	479.6	0.39035
674.5	0.97148	0.92476	0.11487	479.8	0.38988
675	0.97701	0.93568	0.10946	480	0.38946
675.5	0.98365	0.94633	0.10423	480.2	0.38906
676	0.98414	0.95712	0.09922	480.4	0.38869
676.5	0.9925	0.96708	0.094448	480.6	0.38836
677	0.9968	0.97635	0.089642	480.8	0.38811
677.5	0.99545	0.98423	0.085255	481	0.38794
678	0.99766	0.99101	0.081104	481.2	0.38775
678.5	1	0.99627	0.077256	481.4	0.38758
679	0.9973	0.99959	0.073642	481.6	0.38749
679.5	0.99312	1	0.069912	481.8	0.38741
680	0.99004	0.99862	0.066416	482	0.38741
680.5	0.99078	0.99433	0.062954	482.2	0.38736
681	0.98795	0.98741	0.059811	482.4	0.38752
681.5	0.9775	0.97732	0.056551	482.6	0.38762
682	0.96754	0.96459	0.05361	482.8	0.38777
682.5	0.95488	0.94896	0.050552	483	0.38789
683	0.94013	0.93154	0.047862	483.2	0.3881
683.5	0.9223	0.91245	0.045157	483.4	0.38824
684	0.90288	0.89087	0.042738	483.6	0.38844
684.5	0.88112	0.86722	0.040284	483.8	0.38871
685	0.85997	0.84232	0.037914	484	0.38915
685.5	0.83292	0.81798	0.035561	484.2	0.38942
686	0.82014	0.79336	0.033359	484.4	0.38975
686.5	0.78989	0.76846	0.031259	484.6	0.39006
687	0.76924	0.74232	0.029326	484.8	0.3906
687.5	0.74588	0.71508	0.02746	485	0.39107
688	0.71343	0.68769	0.02568	485.2	0.39153
688.5	0.69068	0.66113	0.024066	485.4	0.39196
689	0.66523	0.63402	0.02252	485.6	0.39233
689.5	0.63646	0.60664	0.021142	485.8	0.39276
690	0.61237	0.57925	0.01973	486	0.39312
690.5	0.57917	0.55242	0.018503	486.2	0.39365
691	0.56295	0.52642	0.017209	486.4	0.39411
691.5	0.53553	0.50221	0.01605	486.6	0.39467
692	0.51254	0.47815	0.014958	486.8	0.39504
692.5	0.49225	0.45491	0.014034	487	0.39548
693	0.46103	0.43237	0.013075	487.2	0.39588
693.5	0.44357	0.41107	0.012268	487.4	0.39644
694	0.42193	0.3917	0.011428	487.6	0.39687
694.5	0.40079	0.37344	0.010672	487.8	0.3972
695	0.3853	0.35574	0.0099156	488	0.39757
695.5	0.36329	0.339	0.0093275	488.2	0.39798
696	0.34915	0.32324	0.0087394	488.4	0.39851
696.5	0.33649	0.30802	0.0081678	488.6	0.39888
697	0.3237	0.29474	0.0075962	488.8	0.39939
697.5	0.3076	0.28216	0.0070928	489	0.39975
698	0.28916	0.27054	0.0066049	489.2	0.40011
698.5	0.28129	0.25934	0.0061512	489.4	0.40029
699	0.27133	0.24896	0.0057481	489.6	0.40047
699.5	0.2583	0.23983	0.0054452	489.8	0.40073
700	0.24945	0.23112	0.0051093	490	0.40101
700.5	0.2406	0.22324	0.0048405	490.2	0.40128
701	0.23174	0.21591	0.0045718	490.4	0.40142
701.5	0.22584	0.20885	0.0043361	490.6	0.40154
702	0.21588	0.20235	0.0040839	490.8	0.40169
702.5	0.2117	0.19668	0.0038989	491	0.40183
703	0.20064	0.19142	0.0036808	491.2	0.40191
703.5	0.20101	0.18617	0.0034286	491.4	0.40194
704	0.1897	0.18147	0.0032612	491.6	0.40189
704.5	0.18687	0.17676	0.0030596	491.8	0.40187
705	0.18109	0.17234	0.0029418	492	0.40185
705.5	0.17482	0.16805	0.0027898	492.2	0.40173
706	0.17027	0.1639	0.0026389	492.4	0.40156
706.5	0.16622	0.15934	0.002521	492.6	0.40131
707	0.1656	0.15546	0.0024373	492.8	0.40113
707.5	0.16056	0.15118	0.0022864	493	0.40082
708	0.15589	0.14716	0.0022016	493.2	0.40047
708.5	0.1463	0.14302	0.0020508	493.4	0.40009
709	0.14298	0.13873	0.001967	493.6	0.39968
709.5	0.13204	0.13458	0.0018999	493.8	0.39907
710	0.13032	0.13015	0.0017479	494	0.39849
710.5	0.12503	0.126	0.0016983	494.2	0.39793
711	0.12036	0.12172	0.0016311	494.4	0.39735
711.5	0.11655	0.1177	0.0015805	494.6	0.39664
712	0.11311	0.11369	0.0015639	494.8	0.39585
712.5	0.10905	0.10941	0.0015133	495	0.39512
713	0.10659	0.10498	0.0014791	495.2	0.39428
713.5	0.099951	0.10124	0.0013789	495.4	0.39338
714	0.096263	0.09751	0.0012611	495.6	0.39247
714.5	0.09614	0.093776	0.0012269	495.8	0.39149
715	0.083108	0.090041	0.0011432	496	0.39048
715.5	0.077084	0.086307	0.001076	496.2	0.38937
716	0.083846	0.082573	0.0010419	496.4	0.38824
716.5	0.070691	0.079391	0.00097471	496.6	0.3872
717	0.06774	0.075795	0.00092515	496.8	0.3859
717.5	0.072412	0.072476	0.00089101	497	0.38473
718	0.065527	0.06971	0.00082383	497.2	0.38331
718.5	0.063069	0.066528	0.00082383	497.4	0.38202
719	0.058397	0.063485	0.0008073	497.6	0.38055
719.5	0.05311	0.060581	0.0007236	497.8	0.37912
720	0.050529	0.057953	0.00077316	498	0.3776
720.5	0.04684	0.055325	0.00075664	498.2	0.37606
721	0.046963	0.052697	0.00067294	498.4	0.37449
721.5	0.039464	0.050207	0.0006388	498.6	0.37296
722	0.03848	0.047856	0.00058923	498.8	0.37129
722.5	0.035407	0.045643	0.00052095	499	0.3696
723	0.035038	0.04343	0.00053857	499.2	0.36776
723.5	0.028276	0.041217	0.00045377	499.4	0.36601
724	0.025326	0.039004	0.00042072	499.6	0.36412
724.5	0.025326	0.037206	0.00043724	499.8	0.36224
725	0.024219	0.03527	0.00038658	500	0.36026
725.5	0.021146	0.033472	0.00042072	500.2	0.35831
726	0.017949	0.031674	0.00043724	500.4	0.35632
726.5	0.016474	0.03029	0.00042072	500.6	0.35435
727	0.016966	0.028492	0.0004042	500.8	0.35224
727.5	0.015859	0.027109	0.00035354	501	0.35018
728	0.015368	0.025726	0.0003194	501.2	0.34801
728.5	0.010081	0.024066	0.00033702	501.4	0.34587
729	0.0056553	0.022822	0.0003194	501.6	0.34369
729.5	0.010696	0.021577	0.00030288	501.8	0.34146
730	0.0060241	0.020194	0.00030288	502	0.33928
730.5	0.0092206	0.019087	0.00026984	502.2	0.33699
731	0.0023359	0.018119	0.00020265	502.4	0.33479
731.5	0.0050406	0.017151	0.00020265	502.6	0.33241
732	0.0066388	0.015768	0.00020265	502.8	0.33013
732.5	0.00012294	0.014938	0.00023569	503	0.32766
733	0.0044259	0.01397	0.00018503	503.2	0.32526
733.5	0.0013523	0.013416	0.00018503	503.4	0.32272
734	0.004057	0.012448	0.00020265	503.6	0.32025
734.5	-0.0015982	0.011895	0.00020265	503.8	0.3177
735	0.0043029	0.011065	0.00018503	504	0.31522
735.5	-0.0070076	0.010097	0.00015199	504.2	0.3127
736	0.00209	0.0094053	0.00015199	504.4	0.31023
736.5	0.0043029	0.008852	0.00016851	504.6	0.30773
737	0.0023359	0.0084371	0.00013547	504.8	0.30519
737.5	-0.0034423	0.0077455	0.00010133	505	0.30268
738	-0.0028276	0.0071923	6.7184e-05	505.2	0.30004
738.5	-0.0024588	0.006639	0.00010133	505.4	0.29744
739	-0.0023359	0.0062241	0.00010133	505.6	0.29465
739.5	-0.0059012	0.0058091	0.00011785	505.8	0.29204
740	-0.0018441	0.0051176	0.00011785	506	0.28934
740.5	-0.0019671	0.0048409	0.00010133	506.2	0.28672
741	-0.0028276	0.0042877	0.00010133	506.4	0.2839
741.5	-0.0014753	0.0040111	0.00011785	506.6	0.28124
742	-0.0067617	0.0035961	0.00011785	506.8	0.27865
742.5	-0.008237	0.0033195	5.0663e-05	507	0.27609
743	-0.0024588	0.0029046	5.0663e-05	507.2	0.27346
743.5	-0.0049176	0.0026279	5.0663e-05	507.4	0.27082
744	-0.0033194	0.0023513	6.7184e-05	507.6	0.26824
744.5	-0.0070076	0.002213	1.7622e-05	507.8	0.26561
745	-0.0027047	0.0019364	1.7622e-05	508	0.26298
745.5	-0.0052865	0.0013831	-3.3041e-05	508.2	0.2604
746	-0.0027047	0.0013831	3.4143e-05	508.4	0.25778
746.5	-0.006147	0.0012448	6.7184e-05	508.6	0.25513
747	-0.0054094	0.0011065	8.4806e-05	508.8	0.25256
747.5	0.00418	0.00082988	5.0663e-05	509	0.25009
748	-0.0022129	0.00082988	3.4143e-05	509.2	0.24756
748.5	-0.00209	0.00027663	5.0663e-05	509.4	0.24498
749	-0.00036882	0.00013831	1.7622e-05	509.6	0.24242
749.5	-0.0070076	0.00027663	1.7622e-05	509.8	0.23993
750	0	0	0	510	0.23735
				510.2	0.23479
				510.4	0.23218
				510.6	0.22966
				510.8	0.22721
				511	0.22476
				511.2	0.22229
				511.4	0.21977
				511.6	0.21729
				511.8	0.21477
				512	0.21227
				512.2	0.2097
				512.4	0.2072
				512.6	0.20459
				512.8	0.20211
				513	0.19963
				513.2	0.1973
				513.4	0.19498
				513.6	0.19281
				513.8	0.19054
				514	0.18834
				514.2	0.18602
				514.4	0.1839
				514.6	0.18165
				514.8	0.17942
				515	0.17706
				515.2	0.17484
				515.4	0.17248
				515.6	0.17019
				515.8	0.16793
				516	0.16579
				516.2	0.1637
				516.4	0.1616
				516.6	0.15959
				516.8	0.15762
				517	0.15565
				517.2	0.15362
				517.4	0.15151
				517.6	0.14961
				517.8	0.14766
				518	0.14583
				518.2	0.14374
				518.4	0.14178
				518.6	0.13973
				518.8	0.13769
				519	0.1357
				519.2	0.13364
				519.4	0.1318
				519.6	0.13001
				519.8	0.12841
				520	0.12677
				520.2	0.12513
				520.4	0.1233
				520.6	0.12155
				520.8	0.11983
				521	0.11831
				521.2	0.11668
				521.4	0.11511
				521.6	0.11357
				521.8	0.11219
				522	0.11073
				522.2	0.10932
				522.4	0.10794
				522.6	0.10661
				522.8	0.10535
				523	0.10408
				523.2	0.10282
				523.4	0.10147
				523.6	0.1002
				523.8	0.099024
				524	0.097865
				524.2	0.096665
				524.4	0.095446
				524.6	0.094339
				524.8	0.093233
				525	0.092181
				525.2	0.0911
				525.4	0.090092
				525.6	0.089122
				525.8	0.088262
				526	0.087303
				526.2	0.086428
				526.4	0.085512
				526.6	0.084676
				526.8	0.083827
				527	0.082954
				527.2	0.082091
				527.4	0.081299
				527.6	0.08046
				527.8	0.079734
				528	0.079005
				528.2	0.078332
				528.4	0.077724
				528.6	0.077153
				528.8	0.076503
				529	0.075871
				529.2	0.075234
				529.4	0.074718
				529.6	0.074199
				529.8	0.073652
				530	0.073144
				530.2	0.072576
				530.4	0.072012
				530.6	0.07153
				530.8	0.071109
				531	0.070701
				531.2	0.070228
				531.4	0.069816
				531.6	0.069359
				531.8	0.069006
				532	0.068596
				532.2	0.068203
				532.4	0.067883
				532.6	0.067508
				532.8	0.067224
				533	0.066955
				533.2	0.066641
				533.4	0.066371
				533.6	0.066018
				533.8	0.065784
				534	0.065551
				534.2	0.06532
				534.4	0.065064
				534.6	0.064795
				534.8	0.064577
				535	0.064423
				535.2	0.064363
				535.4	0.064121
				535.6	0.063979
				535.8	0.063694
				536	0.063495
				536.2	0.063212
				536.4	0.06297
				536.6	0.062842
				536.8	0.062721
				537	0.062603
				537.2	0.062532
				537.4	0.062443
				537.6	0.062446
				537.8	0.062344
				538	0.062307
				538.2	0.062262
				538.4	0.062187
				538.6	0.062169
				538.8	0.062019
				539	0.062059
				539.2	0.061962
				539.4	0.06201
				539.6	0.061976
				539.8	0.061988
				540	0.062
				540.2	0.062009
				540.4	0.061994
				540.6	0.061966
				540.8	0.061947
				541	0.061979
				541.2	0.061896
				541.4	0.061855
				541.6	0.061811
				541.8	0.06184
				542	0.061803
				542.2	0.061713
				542.4	0.061677
				542.6	0.061535
				542.8	0.061491
				543	0.061341
				543.2	0.061324
				543.4	0.061213
				543.6	0.061156
				543.8	0.060973
				544	0.060837
				544.2	0.060612
				544.4	0.060487
				544.6	0.060318
				544.8	0.060102
				545	0.059818
				545.2	0.059595
				545.4	0.05942
				545.6	0.059267
				545.8	0.058994
				546	0.05872
				546.2	0.058416
				546.4	0.05816
				546.6	0.057897
				546.8	0.057673
				547	0.057448
				547.2	0.057128
				547.4	0.056782
				547.6	0.056405
				547.8	0.056088
				548	0.055722
				548.2	0.055493
				548.4	0.055232
				548.6	0.05509
				548.8	0.054826
				549	0.054625
				549.2	0.054311
				549.4	0.054
				549.6	0.053777
				549.8	0.053576
				550	0.053398
				550.2	0.053207
				550.4	0.053081
				550.6	0.052853
				550.8	0.052684
				551	0.052462
				551.2	0.05244
				551.4	0.052335
				551.6	0.052202
				551.8	0.051943
				552	0.051779
				552.2	0.051702
				552.4	0.051657
				552.6	0.051599
				552.8	0.051552
				553	0.051503
				553.2	0.051437
				553.4	0.051333
				553.6	0.051327
				553.8	0.051286
				554	0.051363
				554.2	0.051343
				554.4	0.051407
				554.6	0.051329
				554.8	0.051373
				555	0.051339
				555.2	0.051515
				555.4	0.051577
				555.6	0.051713
				555.8	0.051703
				556	0.051808
				556.2	0.051888
				556.4	0.052035
				556.6	0.052103
				556.8	0.052163
				557	0.0523
				557.2	0.052457
				557.4	0.052707
				557.6	0.052791
				557.8	0.053044
				558	0.053234
				558.2	0.053497
				558.4	0.053561
				558.6	0.053644
				558.8	0.053801
				559	0.054054
				559.2	0.054243
				559.4	0.054418
				559.6	0.05457
				559.8	0.054825
				560	0.054991
				560.2	0.055115
				560.4	0.055177
				560.6	0.055404
				560.8	0.05569
				561	0.056002
				561.2	0.056243
				561.4	0.056473
				561.6	0.056751
				561.8	0.056983
				562	0.057269
				562.2	0.057433
				562.4	0.057676
				562.6	0.057812
				562.8	0.058037
				563	0.058153
				563.2	0.058406
				563.4	0.058681
				563.6	0.058983
				563.8	0.059238
				564	0.059531
				564.2	0.059809
				564.4	0.060083
				564.6	0.060364
				564.8	0.060668
				565	0.061053
				565.2	0.061405
				565.4	0.061768
				565.6	0.062028
				565.8	0.062283
				566	0.062591
				566.2	0.062986
				566.4	0.063329
				566.6	0.063649
				566.8	0.063907
				567	0.064329
				567.2	0.064788
				567.4	0.065201
				567.6	0.065516
				567.8	0.065893
				568	0.066308
				568.2	0.066793
				568.4	0.067206
				568.6	0.067667
				568.8	0.068101
				569	0.068601
				569.2	0.069085
				569.4	0.069591
				569.6	0.070108
				569.8	0.07062
				570	0.071114
				570.2	0.071621
				570.4	0.072062
				570.6	0.07254
				570.8	0.073028
				571	0.073644
				571.2	0.074179
				571.4	0.074661
				571.6	0.075159
				571.8	0.075786
				572	0.076375
				572.2	0.076926
				572.4	0.077561
				572.6	0.078048
				572.8	0.078586
				573	0.078985
				573.2	0.079594
				573.4	0.080134
				573.6	0.080654
				573.8	0.081198
				574	0.08178
				574.2	0.082329
				574.4	0.082905
				574.6	0.083441
				574.8	0.083949
				575	0.084477
				575.2	0.084994
				575.4	0.085564
				575.6	0.086114
				575.8	0.08663
				576	0.087126
				576.2	0.087598
				576.4	0.088103
				576.6	0.088618
				576.8	0.089019
				577	0.089558
				577.2	0.090058
				577.4	0.090551
				577.6	0.090963
				577.8	0.091484
				578	0.091956
				578.2	0.092437
				578.4	0.092763
				578.6	0.09326
				578.8	0.093717
				579	0.094264
				579.2	0.094651
				579.4	0.095066
				579.6	0.095396
				579.8	0.095839
				580	0.096259
				580.2	0.09664
				580.4	0.097107
				580.6	0.097506
				580.8	0.097987
				581	0.09829
				581.2	0.098638
				581.4	0.098992
				581.6	0.099485
				581.8	0.099852
				582	0.10031
				582.2	0.10064
				582.4	0.10098
				582.6	0.10128
				582.8	0.1016
				583	0.10205
				583.2	0.1024
				583.4	0.10282
				583.6	0.10315
				583.8	0.10351
				584	0.10378
				584.2	0.10412
				584.4	0.10438
				584.6	0.10474
				584.8	0.10504
				585	0.10542
				585.2	0.10566
				585.4	0.10597
				585.6	0.10629
				585.8	0.10662
				586	0.10686
				586.2	0.10713
				586.4	0.10741
				586.6	0.10766
				586.8	0.1079
				587	0.10813
				587.2	0.10844
				587.4	0.10867
				587.6	0.10892
				587.8	0.10915
				588	0.10939
				588.2	0.10963
				588.4	0.10985
				588.6	0.10996
				588.8	0.11014
				589	0.11024
				589.2	0.11048
				589.4	0.1106
				589.6	0.11079
				589.8	0.1108
				590	0.11087
				590.2	0.11093
				590.4	0.11104
				590.6	0.11107
				590.8	0.11103
				591	0.11103
				591.2	0.11106
				591.4	0.11112
				591.6	0.11108
				591.8	0.11102
				592	0.11089
				592.2	0.11081
				592.4	0.11076
				592.6	0.11066
				592.8	0.11052
				593	0.11038
				593.2	0.11025
				593.4	0.11023
				593.6	0.11011
				593.8	0.10997
				594	0.10976
				594.2	0.10966
				594.4	0.10954
				594.6	0.10939
				594.8	0.1092
				595	0.10901
				595.2	0.10886
				595.4	0.10877
				595.6	0.10868
				595.8	0.10856
				596	0.10835
				596.2	0.1082
				596.4	0.10807
				596.6	0.10791
				596.8	0.10779
				597	0.10765
				597.2	0.10762
				597.4	0.10757
				597.6	0.10758
				597.8	0.10752
				598	0.10744
				598.2	0.1074
				598.4	0.10743
				598.6	0.1075
				598.8	0.10756
				599	0.10759
				599.2	0.10766
				599.4	0.10778
				599.6	0.10796
				599.8	0.10809
				600	0.10819
				600.2	0.10843
				600.4	0.10868
				600.6	0.10895
				600.8	0.10915
				601	0.10948
				601.2	0.1098
				601.4	0.1102
				601.6	0.1106
				601.8	0.11107
				602	0.11139
				602.2	0.11183
				602.4	0.11225
				602.6	0.11285
				602.8	0.11341
				603	0.11405
				603.2	0.11461
				603.4	0.11519
				603.6	0.11572
				603.8	0.11646
				604	0.11718
				604.2	0.11796
				604.4	0.11863
				604.6	0.11944
				604.8	0.12025
				605	0.1211
				605.2	0.12187
				605.4	0.1228
				605.6	0.12363
				605.8	0.12448
				606	0.12533
				606.2	0.12632
				606.4	0.12733
				606.6	0.12826
				606.8	0.1292
				607	0.13014
				607.2	0.13111
				607.4	0.13208
				607.6	0.13309
				607.8	0.13415
				608	0.13524
				608.2	0.1363
				608.4	0.13745
				608.6	0.13852
				608.8	0.13968
				609	0.14081
				609.2	0.14202
				609.4	0.14326
				609.6	0.14443
				609.8	0.14564
				610	0.14683
				610.2	0.148
				610.4	0.1491
				610.6	0.15017
				610.8	0.15134
				611	0.15246
				611.2	0.15369
				611.4	0.15486
				611.6	0.15619
				611.8	0.15741
				612	0.1587
				612.2	0.15982
				612.4	0.1611
				612.6	0.16228
				612.8	0.16345
				613	0.1645
				613.2	0.16569
				613.4	0.16689
				613.6	0.16798
				613.8	0.16899
				614	0.17003
				614.2	0.17111
				614.4	0.17215
				614.6	0.17323
				614.8	0.17427
				615	0.1753
				615.2	0.17634
				615.4	0.17732
				615.6	0.17828
				615.8	0.1792
				616	0.18011
				616.2	0.18094
				616.4	0.18176
				616.6	0.18263
				616.8	0.18354
				617	0.18441
				617.2	0.18514
				617.4	0.18584
				617.6	0.18654
				617.8	0.18738
				618	0.18812
				618.2	0.18885
				618.4	0.1895
				618.6	0.19023
				618.8	0.19092
				619	0.19151
				619.2	0.19207
				619.4	0.19253
				619.6	0.19306
				619.8	0.19356
				620	0.19411
				620.2	0.1945
				620.4	0.19499
				620.6	0.1955
				620.8	0.19606
				621	0.19654
				621.2	0.19694
				621.4	0.19725
				621.6	0.19756
				621.8	0.19797
				622	0.19841
				622.2	0.19878
				622.4	0.1991
				622.6	0.1994
				622.8	0.19965
				623	0.19989
				623.2	0.20014
				623.4	0.20041
				623.6	0.20068
				623.8	0.20093
				624	0.20119
				624.2	0.20137
				624.4	0.20158
				624.6	0.20184
				624.8	0.20205
				625	0.20232
				625.2	0.20244
				625.4	0.20264
				625.6	0.20273
				625.8	0.20278
				626	0.2028
				626.2	0.20295
				626.4	0.20308
				626.6	0.20318
				626.8	0.20325
				627	0.2033
				627.2	0.20336
				627.4	0.20327
				627.6	0.20323
				627.8	0.2032
				628	0.20314
				628.2	0.20304
				628.4	0.20291
				628.6	0.20277
				628.8	0.20261
				629	0.2024
				629.2	0.20224
				629.4	0.20201
				629.6	0.20172
				629.8	0.20139
				630	0.20117
				630.2	0.20097
				630.4	0.20077
				630.6	0.20031
				630.8	0.19986
				631	0.1994
				631.2	0.19902
				631.4	0.19859
				631.6	0.198
				631.8	0.19747
				632	0.19693
				632.2	0.19652
				632.4	0.19597
				632.6	0.19548
				632.8	0.19488
				633	0.19427
				633.2	0.19356
				633.4	0.1929
				633.6	0.19231
				633.8	0.19172
				634	0.19113
				634.2	0.19052
				634.4	0.18984
				634.6	0.18915
				634.8	0.18843
				635	0.18771
				635.2	0.18697
				635.4	0.18624
				635.6	0.18545
				635.8	0.18463
				636	0.18384
				636.2	0.1831
				636.4	0.18233
				636.6	0.18155
				636.8	0.18086
				637	0.18011
				637.2	0.17937
				637.4	0.17855
				637.6	0.17785
				637.8	0.17713
				638	0.1764
				638.2	0.17558
				638.4	0.17471
				638.6	0.17394
				638.8	0.17321
				639	0.17249
				639.2	0.17168
				639.4	0.17096
				639.6	0.17033
				639.8	0.16978
				640	0.16917
				640.2	0.16862
				640.4	0.16798
				640.6	0.1674
				640.8	0.16684
				641	0.16634
				641.2	0.1659
				641.4	0.16538
				641.6	0.16497
				641.8	0.16449
				642	0.16417
				642.2	0.16389
				642.4	0.1637
				642.6	0.16347
				642.8	0.1633
				643	0.16322
				643.2	0.16305
				643.4	0.16298
				643.6	0.16298
				643.8	0.16315
				644	0.16319
				644.2	0.16331
				644.4	0.16342
				644.6	0.16368
				644.8	0.16389
				645	0.16427
				645.2	0.16469
				645.4	0.16514
				645.6	0.16561
				645.8	0.16606
				646	0.16662
				646.2	0.1672
				646.4	0.16793
				646.6	0.16871
				646.8	0.16956
				647	0.17039
				647.2	0.1713
				647.4	0.17234
				647.6	0.17346
				647.8	0.17461
				648	0.17576
				648.2	0.17694
				648.4	0.17822
				648.6	0.17952
				648.8	0.18088
				649	0.1822
				649.2	0.18364
				649.4	0.18522
				649.6	0.18694
				649.8	0.18876
				650	0.19057
				650.2	0.19244
				650.4	0.19422
				650.6	0.19619
				650.8	0.19812
				651	0.20033
				651.2	0.20241
				651.4	0.20472
				651.6	0.20697
				651.8	0.20952
				652	0.21216
				652.2	0.21484
				652.4	0.21762
				652.6	0.22048
				652.8	0.22358
				653	0.22683
				653.2	0.23023
				653.4	0.23372
				653.6	0.23722
				653.8	0.24071
				654	0.24438
				654.2	0.24808
				654.4	0.2521
				654.6	0.2562
				654.8	0.26046
				655	0.26481
				655.2	0.26944
				655.4	0.27428
				655.6	0.27929
				655.8	0.28426
				656	0.2894
				656.2	0.29468
				656.4	0.30013
				656.6	0.30573
				656.8	0.31136
				657	0.31708
				657.2	0.32282
				657.4	0.32891
				657.6	0.3352
				657.8	0.34179
				658	0.34861
				658.2	0.35558
				658.4	0.36293
				658.6	0.37025
				658.8	0.37788
				659	0.38541
				659.2	0.39332
				659.4	0.40126
				659.6	0.4093
				659.8	0.41731
				660	0.42549
				660.2	0.43395
				660.4	0.44277
				660.6	0.45186
				660.8	0.46123
				661	0.47086
				661.2	0.48077
				661.4	0.49099
				661.6	0.50139
				661.8	0.51215
				662	0.5226
				662.2	0.53324
				662.4	0.54365
				662.6	0.55449
				662.8	0.56539
				663	0.5767
				663.2	0.58802
				663.4	0.59949
				663.6	0.61079
				663.8	0.62226
				664	0.63391
				664.2	0.64573
				664.4	0.65777
				664.6	0.66945
				664.8	0.68122
				665	0.69272
				665.2	0.70441
				665.4	0.71595
				665.6	0.72769
				665.8	0.73928
				666	0.75099
				666.2	0.76249
				666.4	0.77408
				666.6	0.78553
				666.8	0.79696
				667	0.80842
				667.2	0.81959
				667.4	0.83067
				667.6	0.84131
				667.8	0.85186
				668	0.86208
				668.2	0.87228
				668.4	0.8821
				668.6	0.8916
				668.8	0.90062
				669	0.90948
				669.2	0.91827
				669.4	0.92686
				669.6	0.93518
				669.8	0.94284
				670	0.95014
				670.2	0.95662
				670.4	0.96271
				670.6	0.96814
				670.8	0.97336
				671	0.97805
				671.2	0.98216
				671.4	0.9858
				671.6	0.98879
				671.8	0.99162
				672	0.99378
				672.2	0.99583
				672.4	0.99742
				672.6	0.99881
				672.8	0.99964
				673	1
				673.2	0.99972
				673.4	0.99932
				673.6	0.99867
				673.8	0.99785
				674	0.99655
				674.2	0.99502
				674.4	0.99332
				674.6	0.99153
				674.8	0.98944
				675	0.98733
				675.2	0.98488
				675.4	0.98237
				675.6	0.97947
				675.8	0.97634
				676	0.97309
				676.2	0.96975
				676.4	0.96633
				676.6	0.96258
				676.8	0.95866
				677	0.95469
				677.2	0.95062
				677.4	0.94657
				677.6	0.94226
				677.8	0.9376
				678	0.9324
				678.2	0.92707
				678.4	0.92159
				678.6	0.91596
				678.8	0.90974
				679	0.90315
				679.2	0.89627
				679.4	0.88916
				679.6	0.88166
				679.8	0.8741
				680	0.86634
				680.2	0.85823
				680.4	0.84978
				680.6	0.84064
				680.8	0.83128
				681	0.82118
				681.2	0.81087
				681.4	0.79996
				681.6	0.78876
				681.8	0.77704
				682	0.76487
				682.2	0.75213
				682.4	0.73916
				682.6	0.72607
				682.8	0.71279
				683	0.69942
				683.2	0.68537
				683.4	0.67083
				683.6	0.65548
				683.8	0.64005
				684	0.62415
				684.2	0.60804
				684.4	0.59134
				684.6	0.57473
				684.8	0.55783
				685	0.54138
				685.2	0.52521
				685.4	0.50958
				685.6	0.49429
				685.8	0.47886
				686	0.46358
				686.2	0.44826
				686.4	0.43342
				686.6	0.41852
				686.8	0.40369
				687	0.38843
				687.2	0.37358
				687.4	0.35874
				687.6	0.34449
				687.8	0.33063
				688	0.31753
				688.2	0.30496
				688.4	0.29279
				688.6	0.28098
				688.8	0.26957
				689	0.25864
				689.2	0.24788
				689.4	0.23748
				689.6	0.22708
				689.8	0.21733
				690	0.20789
				690.2	0.19901
				690.4	0.1903
				690.6	0.18202
				690.8	0.17408
				691	0.16645
				691.2	0.15929
				691.4	0.15244
				691.6	0.14594
				691.8	0.13955
				692	0.13338
				692.2	0.12749
				692.4	0.12189
				692.6	0.11651
				692.8	0.11136
				693	0.10638
				693.2	0.10173
				693.4	0.097363
				693.6	0.093334
				693.8	0.08954
				694	0.085919
				694.2	0.082464
				694.4	0.079252
				694.6	0.076245
				694.8	0.073239
				695	0.070211
				695.2	0.0672
				695.4	0.064469
				695.6	0.061865
				695.8	0.059497
				696	0.057198
				696.2	0.055053
				696.4	0.052926
				696.6	0.051018
				696.8	0.049173
				697	0.047426
				697.2	0.045727
				697.4	0.044159
				697.6	0.042562
				697.8	0.04103
				698	0.039468
				698.2	0.038068
				698.4	0.036638
				698.6	0.035378
				698.8	0.034118
				699	0.033054
				699.2	0.031935
				699.4	0.030854
				699.6	0.02976
				699.8	0.028797
				700	0.027928
				700.2	0.026961
				700.4	0.02603
				700.6	0.025106
				700.8	0.024344
				701	0.023593
				701.2	0.022957
				701.4	0.022117
				701.6	0.021357
				701.8	0.020553
				702	0.019968
				702.2	0.019321
				702.4	0.018773
				702.6	0.018169
				702.8	0.017657
				703	0.017104
				703.2	0.016707
				703.4	0.016192
				703.6	0.015674
				703.8	0.015187
				704	0.014732
				704.2	0.014343
				704.4	0.013888
				704.6	0.013512
				704.8	0.013163
				705	0.012732
				705.2	0.012372
				705.4	0.012044
				705.6	0.011712
				705.8	0.01145
				706	0.011126
				706.2	0.010849
				706.4	0.010643
				706.6	0.010367
				706.8	0.010066
				707	0.0096354
				707.2	0.0093038
				707.4	0.0091321
				707.6	0.0090137
				707.8	0.0088034
				708	0.0084941
				708.2	0.0082468
				708.4	0.0080618
				708.6	0.0079508
				708.8	0.0076799
				709	0.0075259
				709.2	0.0072802
				709.4	0.007144
				709.6	0.0068553
				709.8	0.0067414
				710	0.0065622
				710.2	0.0064246
				710.4	0.0061803
				710.6	0.006053
				710.8	0.0059938
				711	0.0059168
				711.2	0.0056637
				711.4	0.0054668
				711.6	0.005301
				711.8	0.0053351
				712	0.005187
				712.2	0.0050686
				712.4	0.0049087
				712.6	0.0048021
				712.8	0.0046748
				713	0.0044646
				713.2	0.0043714
				713.4	0.0043107
				713.6	0.0042929
				713.8	0.0042026
				714	0.0041464
				714.2	0.0040265
				714.4	0.003914
				714.6	0.0038429
				714.8	0.0036623
				715	0.003609
				715.2	0.0033855
				715.4	0.0033677
				715.6	0.0032907
				715.8	0.003193
				716	0.0032093
				716.2	0.0030139
				716.4	0.0029858
				716.6	0.0028541
				716.8	0.0028644
				717	0.0028052
				717.2	0.0027889
				717.4	0.0026883
				717.6	0.0026009
				717.8	0.0024262
				718	0.002441
				718.2	0.0023256
				718.4	0.002259
				718.6	0.0022146
				718.8	0.002222
				719	0.002222
				719.2	0.002071
				719.4	0.0020902
				719.6	0.0020724
				719.8	0.0021998
				720	0.0020843
				720.2	0.0019496
				720.4	0.0018341
				720.6	0.0018504
				720.8	0.0018578
				721	0.001732
				721.2	0.0016683
				721.4	0.0016491
				721.6	0.0016861
				721.8	0.0016713
				722	0.0016432
				722.2	0.0015899
				722.4	0.0014848
				722.6	0.0014907
				722.8	0.0013693
				723	0.0014655
				723.2	0.0013885
				723.4	0.0014966
				723.6	0.0013678
				723.8	0.0014226
				724	0.0013575
				724.2	0.0014167
				724.4	0.0012997
				724.6	0.0012316
				724.8	0.0010836
				725	0.0010851
				725.2	0.0010599
				725.4	0.001165
				725.6	0.0011754
				725.8	0.0011635
				726	0.0010081
				726.2	0.00088079
				726.4	0.00081862
				726.6	0.00076829
				726.8	0.00074312
				727	0.00068687
				727.2	0.00072388
				727.4	0.00078457
				727.6	0.00088671
				727.8	0.00088671
				728	0.00079493
				728.2	0.00076829
				728.4	0.00079345
				728.6	0.00079493
				728.8	0.00077124
				729	0.00071351
				729.2	0.00058769
				729.4	0.00046186
				729.6	0.00041597
				729.8	0.00041893
				730	0.00041745
				730.2	0.00039376
				730.4	0.00055956
				730.6	0.00055956
				730.8	0.00052551
				731	0.00033899
				731.2	0.0003005
				731.4	0.00024721
				731.6	0.00040857
				731.8	0.00042485
				732	0.0004737
				732.2	0.00026202
				732.4	0.00022205
				732.6	0.00021465
				732.8	0.00026498
				733	0.00028718
				733.2	0.00035528
				733.4	0.00034343
				733.6	0.00045742
				733.8	0.00030791
				734	0.00034195
				734.2	0.00020428
				734.4	0.00029162
				734.6	0.00041301
				734.8	0.0003612
				735	0.00032863
				735.2	0.00023241
				735.4	0.00028126
				735.6	0.00031383
				735.8	0.00032123
				736	0.00034047
				736.2	0.00029754
				736.4	0.00031087
				736.6	0.0002709
				736.8	0.00026202
				737	0.00022205
				737.2	0.00017764
				737.4	8.8819e-05
				737.6	0.00012731
				737.8	0.00015839
				738	0.00027386
				738.2	0.00010362
				738.4	8.1417e-05
				738.6	7.8457e-05
				738.8	0.00015247
				739	0.00015691
				739.2	5.4772e-05
				739.4	2.8126e-05
				739.6	5.4772e-05
				739.8	6.3654e-05
				740	9.9181e-05
				740.2	1.3323e-05
				740.4	1.4803e-05
				740.6	-6.5134e-05
				740.8	6.2173e-05
				741	0.00012731
				741.2	0.00016728
				741.4	4.737e-05
				741.6	-2.6646e-05
				741.8	-2.5165e-05
				742	-2.9606e-05
				742.2	2.2205e-05
				742.4	-6.3654e-05
				742.6	5.1811e-05
				742.8	-1.3323e-05
				743	0.00012139
				743.2	-1.4803e-06
				743.4	-1.7764e-05
				743.6	-9.326e-05
				743.8	-1.3323e-05
				744	-4.4409e-05
				744.2	-0.00017024
				744.4	-0.00028274
				744.6	-0.00033159
				744.8	-0.00017764
				745	-0.00011842
				745.2	5.4772e-05
				745.4	-2.9606e-05
				745.6	-7.6977e-05
				745.8	-0.00018504
				746	-0.00010658
				746.2	-0.00020428
				746.4	-0.00026794
				746.6	-0.00024721
				746.8	-0.00018208
				747	-3.8488e-05
				747.2	-1.1842e-05
				747.4	0.00014063
				747.6	0.00011102
				747.8	9.0299e-05
				748	1.0362e-05
				748.2	1.3323e-05
				748.4	-4.885e-05
				748.6	2.0724e-05
				748.8	6.0693e-05
				749	9.326e-05
				749.2	0.00010214
[truncated: 4 more rows]

## Sheet: Sup. Fig. 2
Supplementary Figure 2
Sample preparation and polypeptide analysis
b						c

## Sheet: Sup. Fig. 3
Supplementary Figure 3
FSC curves for 3D reconstruction of the cryo-EM map and the refined model versus the overall 3.7 Å map.
f
PBS core
Resolution (1/Å)	FSC0.143	Resolution (1/Å)	FSC0.5 (Model_vs_Map)
0.001001	1	0.014056	0.82498
0.0010081	1	0.02062	0.8247
0.0020161	0.99999	0.02416	0.82545
0.0030242	0.99998	0.027148	0.82584
0.0040323	0.99997	0.029316	0.82619
0.0050403	0.99996	0.031255	0.82648
0.0060484	0.99995	0.033146	0.82567
0.0070565	0.99994	0.034696	0.82558
0.0080645	0.9999	0.036005	0.8253
0.0090726	0.99982	0.037528	0.82596
0.010081	0.99972	0.038671	0.82638
0.011089	0.99964	0.039985	0.8264
0.012097	0.99956	0.04106	0.82684
0.013105	0.99949	0.042082	0.82694
0.014113	0.99938	0.043022	0.82739
0.015121	0.99942	0.043946	0.82851
0.016129	0.99943	0.044996	0.82923
0.017137	0.99938	0.045963	0.8301
0.018145	0.99929	0.046701	0.83004
0.019153	0.99919	0.047495	0.83086
0.020161	0.99899	0.048315	0.83217
0.021169	0.99868	0.049101	0.83232
0.022177	0.99842	0.049795	0.83227
0.023186	0.99838	0.050535	0.83316
0.024193	0.99839	0.051183	0.83411
0.025202	0.99841	0.051953	0.83399
0.02621	0.99863	0.052696	0.83446
0.027218	0.99884	0.053301	0.83577
0.028226	0.999	0.053912	0.83539
0.029234	0.99901	0.054478	0.83411
0.030242	0.99886	0.05513	0.83373
0.03125	0.99858	0.055718	0.83203
0.032258	0.99816	0.056302	0.83109
0.033266	0.99755	0.056848	0.83058
0.034274	0.99677	0.057353	0.82936
0.035282	0.99592	0.057893	0.82844
0.03629	0.99514	0.058526	0.82802
0.037298	0.99492	0.059086	0.82842
0.038307	0.99475	0.059607	0.82812
0.039315	0.99418	0.060135	0.8279
0.040323	0.99338	0.060613	0.82673
0.041331	0.88624	0.061083	0.826
0.042339	0.92892	0.061528	0.82368
0.043347	0.95212	0.061989	0.82431
0.044355	0.9634	0.062431	0.82534
0.045363	0.96719	0.062873	0.82654
0.046371	0.96822	0.063388	0.82793
0.047379	0.96979	0.063944	0.82966
0.048387	0.97285	0.064317	0.83181
0.049395	0.97494	0.064738	0.83372
0.050403	0.97631	0.065168	0.83521
0.051411	0.97823	0.065603	0.83712
0.052419	0.97931	0.065998	0.83841
0.053427	0.98034	0.066431	0.84024
0.054435	0.98006	0.066924	0.84398
0.055443	0.9793	0.067279	0.84683
0.056452	0.97793	0.067722	0.85042
0.05746	0.97493	0.068076	0.85428
0.058468	0.97272	0.068373	0.85758
0.059476	0.97242	0.068881	0.85946
0.060484	0.97236	0.069217	0.85929
0.061492	0.9706	0.069567	0.86128
0.0625	0.96806	0.069903	0.86225
0.063508	0.96616	0.070302	0.8639
0.064516	0.96638	0.070639	0.86568
0.065524	0.96731	0.071	0.86727
0.066532	0.96794	0.071412	0.86932
0.06754	0.96706	0.071822	0.87034
0.068548	0.96686	0.072232	0.87167
0.069556	0.9669	0.072572	0.87225
0.070565	0.96892	0.07283	0.87408
0.071573	0.97101	0.073115	0.87393
0.072581	0.97329	0.073538	0.87444
0.073589	0.97492	0.07384	0.87449
0.074597	0.97586	0.074178	0.8742
0.075605	0.97622	0.074544	0.87608
0.076613	0.97556	0.074862	0.8762
0.077621	0.97498	0.075196	0.8765
0.078629	0.97444	0.075471	0.87797
0.079637	0.97504	0.07579	0.87854
0.080645	0.97548	0.076089	0.87912
0.081653	0.9755	0.076364	0.87953
0.082661	0.97457	0.076679	0.8808
0.083669	0.97316	0.076995	0.88208
0.084677	0.97283	0.077303	0.88258
0.085685	0.97276	0.077645	0.88329
0.086694	0.97243	0.07799	0.88366
0.087702	0.97156	0.078276	0.88458
0.08871	0.97024	0.078576	0.88543
0.089718	0.96945	0.078867	0.88591
0.090726	0.9691	0.079188	0.88672
0.091734	0.96902	0.079488	0.88754
0.092742	0.96841	0.079728	0.88986
0.09375	0.96634	0.080005	0.89101
0.094758	0.96372	0.080298	0.89067
0.095766	0.96164	0.080579	0.89134
0.096774	0.96027	0.080842	0.89056
0.097782	0.95908	0.081114	0.89103
0.09879	0.95652	0.081383	0.89177
0.099798	0.95338	0.081641	0.89203
0.10081	0.94985	0.081942	0.89305
0.10182	0.9469	0.082276	0.89324
0.10282	0.9462	0.082535	0.89384
0.10383	0.94594	0.082748	0.89404
0.10484	0.94663	0.083027	0.89408
0.10585	0.94544	0.083268	0.89502
0.10685	0.9427	0.083531	0.8953
0.10786	0.93823	0.083736	0.89551
0.10887	0.93532	0.08401	0.89573
0.10988	0.93344	0.084302	0.89653
0.11089	0.93213	0.084563	0.89654
0.1119	0.93016	0.084838	0.89707
0.1129	0.92702	0.085084	0.89793
0.11391	0.92187	0.085315	0.89775
0.11492	0.9186	0.085537	0.8984
0.11593	0.91566	0.085841	0.89856
0.11693	0.91153	0.086124	0.89822
0.11794	0.90716	0.086416	0.89793
0.11895	0.90212	0.086623	0.89731
0.11996	0.90024	0.08684	0.89835
0.12097	0.89724	0.087087	0.89786
0.12198	0.89303	0.087333	0.89744
0.12298	0.88584	0.087588	0.89766
0.12399	0.88028	0.08782	0.89791
0.125	0.87492	0.088026	0.89711
0.12601	0.87266	0.088229	0.89677
0.12702	0.87113	0.088429	0.89664
0.12802	0.86718	0.088655	0.89597
0.12903	0.863	0.088862	0.89429
0.13004	0.85554	0.089106	0.89402
0.13105	0.8477	0.08934	0.89439
0.13206	0.83897	0.089605	0.89318
0.13307	0.83326	0.089881	0.89312
0.13407	0.82895	0.090089	0.89386
0.13508	0.82464	0.090286	0.89332
0.13609	0.81937	0.090514	0.8929
0.1371	0.81342	0.090748	0.89281
0.13811	0.80426	0.090953	0.8926
0.13911	0.79376	0.091186	0.89188
0.14012	0.78266	0.09138	0.89202
0.14113	0.77262	0.091627	0.89169
0.14214	0.76147	0.091864	0.89145
0.14314	0.74932	0.092078	0.89182
0.14415	0.74109	0.092282	0.89202
0.14516	0.73381	0.092497	0.89062
0.14617	0.73151	0.092687	0.8903
0.14718	0.73012	0.09288	0.8905
0.14818	0.72939	0.093123	0.8906
0.14919	0.72656	0.093316	0.89015
0.1502	0.72124	0.093571	0.88991
0.15121	0.71204	0.093818	0.88977
0.15222	0.70718	0.094015	0.88923
0.15323	0.70443	0.094197	0.88861
0.15423	0.70316	0.094373	0.88869
0.15524	0.69843	0.094544	0.889
0.15625	0.68952	0.094767	0.88792
0.15726	0.6765	0.09494	0.88773
0.15827	0.6652	0.095137	0.88679
0.15927	0.65728	0.095373	0.88687
0.16028	0.65309	0.095628	0.88666
0.16129	0.65069	0.095793	0.88686
0.1623	0.64171	0.095974	0.88634
0.16331	0.6318	0.09613	0.88611
0.16432	0.6229	0.096331	0.88619
0.16532	0.62127	0.096498	0.8853
0.16633	0.61892	0.096689	0.88483
0.16734	0.61563	0.096916	0.88545
0.16835	0.60938	0.097141	0.88535
0.16936	0.60037	0.097351	0.88518
0.17036	0.59621	0.097539	0.88408
0.17137	0.59549	0.09771	0.8851
0.17238	0.59678	0.097907	0.88474
0.17339	0.60016	0.09811	0.88449
0.17439	0.59931	0.098328	0.88437
0.1754	0.59385	0.098519	0.88415
0.17641	0.58698	0.098671	0.88471
0.17742	0.58638	0.098843	0.88423
0.17843	0.58898	0.099028	0.88355
0.17943	0.58495	0.099231	0.88369
0.18044	0.58015	0.099415	0.88316
0.18145	0.57308	0.099613	0.88233
0.18246	0.56298	0.099777	0.88197
0.18347	0.55419	0.099963	0.8816
0.18448	0.54655	0.10011	0.88157
0.18548	0.5486	0.10034	0.88088
0.18649	0.55675	0.10052	0.88089
0.1875	0.56359	0.1007	0.88004
0.18851	0.57142	0.1009	0.8803
0.18952	0.57482	0.1011	0.88044
0.19052	0.57394	0.10128	0.87991
0.19153	0.57038	0.10147	0.87997
0.19254	0.57083	0.10162	0.8797
0.19355	0.57489	0.10176	0.87866
0.19456	0.5831	0.10193	0.87699
0.19557	0.58937	0.10209	0.87646
0.19657	0.58937	0.10226	0.87737
0.19758	0.58469	0.10244	0.87703
0.19859	0.58179	0.10261	0.87697
0.1996	0.57698	0.10276	0.87658
0.20061	0.57361	0.10291	0.87672
0.20161	0.56819	0.1031	0.8768
0.20262	0.56583	0.10324	0.87668
0.20363	0.56609	0.10341	0.87604
0.20464	0.56942	0.10362	0.87584
0.20564	0.57211	0.10378	0.87552
0.20665	0.5695	0.10397	0.87548
0.20766	0.56929	0.10417	0.87477
0.20867	0.57054	0.10432	0.87428
0.20968	0.57346	0.1045	0.87483
0.21068	0.57227	0.10467	0.87527
0.21169	0.56834	0.10485	0.87483
0.2127	0.56718	0.10504	0.87492
0.21371	0.56591	0.10518	0.87441
0.21472	0.5608	0.10534	0.87422
0.21573	0.55551	0.10554	0.87429
0.21673	0.552	0.10567	0.87426
0.21774	0.54157	0.10582	0.8741
0.21875	0.53183	0.10599	0.8734
0.21976	0.52092	0.10616	0.87344
0.22077	0.51684	0.10632	0.87403
0.22177	0.51911	0.10647	0.87293
0.22278	0.51632	0.10663	0.87342
0.22379	0.51079	0.1068	0.87368
0.2248	0.50116	0.10697	0.87315
0.22581	0.49011	0.10711	0.8732
0.22682	0.47603	0.10726	0.87332
0.22782	0.46454	0.10743	0.87272
0.22883	0.46085	0.10758	0.87271
0.22984	0.45682	0.10774	0.8734
0.23085	0.45312	0.1079	0.87403
0.23186	0.44407	0.10805	0.87332
0.23286	0.42964	0.1082	0.87276
0.23387	0.41889	0.10834	0.87222
0.23488	0.41064	0.10846	0.87158
0.23589	0.40497	0.1086	0.87017
0.23689	0.39941	0.10879	0.86994
0.2379	0.38463	0.10899	0.87043
0.23891	0.36829	0.10917	0.86988
0.23992	0.35158	0.10932	0.86996
0.24093	0.34275	0.10947	0.86928
0.24193	0.33436	0.1096	0.8691
0.24294	0.32887	0.10973	0.86802
0.24395	0.32178	0.10987	0.86804
0.24496	0.31324	0.11002	0.8671
0.24597	0.30918	0.11017	0.86602
0.24698	0.29886	0.11032	0.86587
0.24798	0.28664	0.11049	0.86559
0.24899	0.27804	0.11061	0.8645
0.25	0.26746	0.11075	0.86413
0.25101	0.25522	0.11092	0.86456
0.25202	0.24043	0.11109	0.86437
0.25302	0.23169	0.11123	0.86455
0.25403	0.22881	0.11135	0.86366
0.25504	0.22339	0.11151	0.86406
0.25605	0.21285	0.11165	0.86401
0.25706	0.19953	0.11182	0.86395
0.25806	0.19546	0.11196	0.86448
0.25907	0.19019	0.11211	0.86453
0.26008	0.18616	0.11223	0.86464
0.26109	0.17632	0.11237	0.86381
0.2621	0.17019	0.11254	0.86374
0.26311	0.16591	0.11272	0.86355
0.26411	0.16108	0.11288	0.86368
0.26512	0.15758	0.11301	0.86292
0.26613	0.15578	0.11316	0.86281
0.26714	0.15166	0.11329	0.86373
0.26814	0.14836	0.11343	0.86495
0.26915	0.14376	0.11357	0.8638
0.27016	0.13694	0.11369	0.86452
0.27117	0.12974	0.11382	0.86472
0.27218	0.11852	0.11397	0.86539
0.27319	0.11134	0.11416	0.86526
0.27419	0.10132	0.11429	0.86521
0.2752	0.094067	0.11443	0.86586
0.27621	0.091144	0.11457	0.86485
0.27722	0.090967	0.11469	0.86467
0.27823	0.091522	0.1148	0.86381
0.27923	0.086054	0.11492	0.86303
0.28024	0.081733	0.11504	0.8633
0.28125	0.08404	0.11517	0.86221
0.28226	0.089273	0.1153	0.86146
0.28327	0.089377	0.11543	0.86147
0.28427	0.080748	0.11558	0.86142
0.28528	0.071248	0.11573	0.86104
0.28629	0.059721	0.11587	0.86135
0.2873	0.05986	0.11605	0.86198
0.28831	0.059504	0.11619	0.86146
0.28931	0.057169	0.11632	0.86169
0.29032	0.054823	0.11643	0.86192
0.29133	0.057039	0.11655	0.86129
0.29234	0.061973	0.11668	0.86136
0.29335	0.065368	0.11683	0.86182
0.29436	0.061683	0.11697	0.86185
0.29536	0.053948	0.1171	0.86196
0.29637	0.042257	0.11722	0.86281
0.29738	0.033299	0.11736	0.86306
0.29839	0.026851	0.11749	0.86189
0.29939	0.025271	0.11762	0.86147
0.3004	0.02912	0.11777	0.86182
0.30141	0.031309	0.1179	0.86112
0.30242	0.031876	0.11803	0.86158
0.30343	0.030851	0.11815	0.86156
0.30444	0.029797	0.11826	0.86156
0.30544	0.031255	0.11838	0.86208
0.30645	0.031378	0.11851	0.86133
0.30746	0.028459	0.11867	0.86173
0.30847	0.028746	0.11881	0.86224
0.30948	0.027558	0.11895	0.8625
0.31048	0.028942	0.1191	0.86294
0.31149	0.031609	0.11921	0.86243
0.3125	0.029069	0.11933	0.8625
0.31351	0.022611	0.11945	0.86222
0.31452	0.015743	0.11959	0.86148
0.31552	0.013534	0.11974	0.86204
0.31653	0.01662	0.11989	0.86152
0.31754	0.014082	0.12003	0.86146
0.31855	0.011876	0.12012	0.86167
0.31956	0.0093449	0.12025	0.8615
0.32056	0.012991	0.12037	0.86183
0.32157	0.016552	0.1205	0.86194
0.32258	0.025976	0.12061	0.86097
0.32359	0.031565	0.12074	0.86059
0.3246	0.027837	0.12084	0.86036
0.32561	0.017177	0.12094	0.86036
0.32661	0.0040879	0.12106	0.85957
0.32762	0.00071803	0.12122	0.85902
0.32863	0.0050146	0.12135	0.85838
0.32964	0.014283	0.12146	0.85777
0.33064	0.022431	0.12157	0.85759
0.33165	0.024099	0.12172	0.85593
0.33266	0.021293	0.12185	0.85499
0.33367	0.016426	0.12197	0.85477
0.33468	0.017604	0.12207	0.85469
0.33569	0.015238	0.12217	0.85494
0.33669	0.015877	0.12226	0.85499
0.3377	0.013951	0.12239	0.85464
0.33871	0.010408	0.12253	0.85415
0.33972	0.0057704	0.12267	0.8529
0.34073	0.0034643	0.12278	0.85198
0.34173	0.0023769	0.12289	0.85114
0.34274	0.002576	0.12302	0.85106
0.34375	-0.0020487	0.12314	0.85029
0.34476	-0.0041641	0.12327	0.84989
0.34577	-0.0027019	0.12338	0.84935
0.34677	0.00078424	0.12352	0.84925
0.34778	0.0047169	0.12364	0.84894
0.34879	0.0061471	0.12373	0.84944
0.3498	0.0054672	0.12388	0.84788
0.35081	0.0042026	0.12401	0.84758
		0.12413	0.84733
		0.12424	0.84786
		0.12438	0.84791
		0.12451	0.8476
		0.12464	0.84769
		0.12477	0.84682
		0.12489	0.84584
		0.12497	0.84494
		0.12507	0.84456
		0.12516	0.84391
		0.12528	0.84345
		0.12537	0.84381
		0.12549	0.84355
		0.12563	0.84376
		0.12574	0.84412
		0.12584	0.84423
		0.12595	0.84389
		0.12607	0.8442
		0.12622	0.84305
		0.12634	0.84353
		0.12644	0.84299
		0.12655	0.84285
		0.12666	0.8434
		0.12678	0.84293
		0.12691	0.84211
		0.12703	0.84196
		0.12715	0.8415
		0.12728	0.84074
		0.12741	0.84
		0.12751	0.83998
		0.12764	0.83904
		0.12775	0.83933
		0.12784	0.84013
		0.12794	0.8396
		0.12805	0.83959
		0.12816	0.83965
		0.12826	0.83949
		0.12834	0.83863
		0.12845	0.83859
		0.12856	0.83878
		0.12866	0.83795
		0.12879	0.83828
		0.12888	0.83856
		0.12898	0.83773
		0.1291	0.83724
		0.12923	0.8367
		0.12935	0.83562
		0.12945	0.83483
		0.12953	0.83446
		0.12961	0.83533
		0.12973	0.83515
		0.12986	0.83519
		0.12997	0.8332
		0.13009	0.83249
		0.1302	0.83162
		0.1303	0.8309
		0.13041	0.83168
		0.13052	0.83135
		0.13063	0.83271
		0.13072	0.8313
		0.13082	0.83122
		0.13094	0.83069
		0.13106	0.8294
		0.13115	0.82913
		0.13126	0.82933
		0.13137	0.82944
		0.13148	0.82919
		0.1316	0.83134
		0.13171	0.83066
		0.13183	0.83072
		0.13193	0.83085
		0.13203	0.83069
		0.13212	0.8312
		0.13221	0.83128
		0.13232	0.83059
		0.13243	0.82927
		0.13255	0.82897
		0.13266	0.82817
		0.13276	0.82853
		0.13287	0.82858
		0.13298	0.82842
		0.13308	0.82797
		0.13319	0.82786
		0.13329	0.82674
		0.13338	0.82612
		0.13347	0.82588
		0.13358	0.82478
		0.13369	0.82496
		0.1338	0.82442
		0.13389	0.82501
		0.13399	0.82491
		0.13407	0.82491
		0.13417	0.8246
		0.13427	0.82355
		0.13439	0.82367
		0.13446	0.82271
		0.13455	0.82203
		0.13466	0.82153
		0.13476	0.82095
		0.13486	0.82108
		0.13496	0.82139
		0.13507	0.82154
		0.13516	0.82011
		0.13526	0.81974
		0.13535	0.81954
		0.13547	0.82011
		0.13558	0.82067
		0.13571	0.8204
		0.13581	0.82083
		0.13589	0.81991
		0.13597	0.82024
		0.13606	0.82047
		0.13614	0.82023
		0.13622	0.82016
		0.13634	0.81999
		0.13645	0.81911
		0.13654	0.81932
		0.13663	0.81965
		0.13673	0.8185
		0.13684	0.81821
		0.13694	0.8197
		0.13705	0.81979
		0.13714	0.81978
		0.13724	0.81945
		0.13734	0.81898
		0.13744	0.81844
		0.13754	0.81823
		0.13763	0.81863
		0.13772	0.81881
		0.13778	0.81898
		0.13788	0.81843
		0.13799	0.81952
		0.1381	0.81906
		0.13821	0.81777
		0.13831	0.81783
		0.13839	0.81702
		0.13849	0.81662
		0.13857	0.81663
		0.13868	0.81635
		0.13879	0.81625
		0.13887	0.81659
		0.13895	0.81695
		0.13904	0.81704
		0.13914	0.81595
		0.13925	0.81502
		0.13937	0.81409
		0.13947	0.81535
		0.13955	0.81543
		0.13965	0.81536
		0.13975	0.81574
		0.13984	0.81405
		0.13993	0.81358
		0.14002	0.81311
		0.1401	0.81532
		0.14019	0.81539
		0.14026	0.81539
		0.14037	0.81499
		0.14048	0.81438
		0.14059	0.81345
		0.14069	0.81234
		0.14076	0.81311
		0.14083	0.81216
		0.14092	0.81284
		0.14099	0.81433
		0.14111	0.81363
		0.14119	0.81403
		0.14127	0.81414
		0.14135	0.81563
		0.14143	0.81436
		0.14153	0.81208
		0.14163	0.81134
		0.14173	0.81089
		0.14182	0.80979
		0.14192	0.80858
		0.14201	0.80734
		0.1421	0.80608
		0.14219	0.80571
		0.14227	0.80459
		0.14237	0.80421
		0.14245	0.80393
		0.14255	0.8031
		0.14263	0.80276
		0.14272	0.8023
		0.14282	0.80097
		0.14293	0.80032
		0.14301	0.79994
		0.1431	0.79951
		0.14319	0.7994
		0.14326	0.799
		0.14334	0.79844
		0.14342	0.79688
		0.14352	0.79674
		0.14361	0.79624
		0.14369	0.79559
		0.14377	0.79561
		0.14386	0.79434
		0.14395	0.79484
		0.14404	0.79418
		0.14413	0.79406
		0.14422	0.79307
		0.1443	0.79259
		0.14441	0.79242
		0.14452	0.79169
		0.14461	0.79097
		0.14468	0.79037
		0.14476	0.78992
		0.14484	0.78905
		0.14492	0.78917
		0.14498	0.78887
		0.14506	0.78815
		0.14515	0.78844
		0.14526	0.78843
		0.14534	0.78929
		0.1454	0.78925
		0.1455	0.78855
		0.1456	0.78873
		0.14571	0.79066
		0.14582	0.79099
		0.1459	0.79048
		0.14598	0.79091
		0.14606	0.79176
		0.14617	0.79093
		0.14626	0.79134
		0.14636	0.79104
		0.14645	0.79069
		0.14654	0.79032
		0.14663	0.79147
		0.14671	0.79076
		0.14678	0.79095
		0.14686	0.79047
		0.14694	0.79009
		0.14703	0.79065
		0.14709	0.78923
		0.14717	0.78922
		0.14726	0.78988
		0.14734	0.78992
		0.14743	0.78954
		0.1475	0.78943
		0.14758	0.78841
		0.14766	0.78809
		0.14774	0.78897
		0.14782	0.78903
		0.1479	0.78816
		0.14799	0.78796
		0.14807	0.7884
		0.14816	0.78825
		0.14824	0.78942
		0.14832	0.78864
		0.1484	0.78875
		0.14847	0.789
		0.14855	0.78835
		0.14865	0.78882
		0.14872	0.78779
		0.1488	0.78886
		0.14888	0.78769
		0.14896	0.78784
		0.14902	0.78754
		0.1491	0.78869
		0.14919	0.78929
		0.1493	0.79002
		0.1494	0.78914
		0.14947	0.78979
		0.14954	0.78946
		0.14961	0.78973
		0.14968	0.78853
		0.14978	0.78885
		0.14987	0.78926
		0.14995	0.7877
		0.15002	0.78624
		0.1501	0.78468
		0.1502	0.78666
		0.15029	0.78619
		0.15036	0.78527
		0.15046	0.78533
		0.15054	0.78404
		0.15062	0.78396
		0.15069	0.78335
		0.15077	0.78326
		0.15085	0.78433
		0.15095	0.78475
		0.15104	0.78482
		0.15112	0.78537
		0.15119	0.78454
		0.15126	0.78412
		0.15136	0.78495
		0.15144	0.78624
		0.15151	0.78593
		0.15159	0.78546
		0.15166	0.78467
		0.15173	0.78331
		0.1518	0.78342
		0.15189	0.78299
		0.15198	0.78307
		0.15205	0.78269
		0.15212	0.78237
		0.15221	0.78317
		0.15226	0.78348
		0.15232	0.78256
		0.1524	0.78369
		0.15247	0.78319
		0.15254	0.78368
		0.15263	0.78373
		0.15273	0.7847
		0.15281	0.784
		0.15289	0.78401
		0.15296	0.78425
		0.15305	0.78386
		0.15316	0.78366
		0.15325	0.7824
		0.15334	0.78247
		0.1534	0.78227
		0.15348	0.783
		0.15356	0.78301
		0.15364	0.78453
		0.15371	0.78415
		0.1538	0.78425
		0.15388	0.78406
		0.15395	0.78269
		0.15401	0.78234
		0.15407	0.78194
		0.15416	0.7819
		0.15424	0.78174
		0.15432	0.78274
		0.15439	0.78224
		0.15446	0.78241
		0.15455	0.78214
		0.15462	0.78263
		0.15468	0.78174
		0.15475	0.78123
		0.15482	0.78176
		0.15491	0.78157
		0.15498	0.78135
		0.15504	0.78081
		0.15511	0.78209
		0.15519	0.78236
		0.15527	0.78262
		0.15535	0.78299
		0.15544	0.78318
		0.15551	0.78287
		0.15557	0.78286
		0.15564	0.78267
		0.1557	0.78263
		0.15578	0.78256
		0.15586	0.78355
		0.15595	0.78267
		0.15602	0.78229
		0.15611	0.78323
		0.15617	0.78203
		0.15625	0.7812
		0.15634	0.78061
		0.15642	0.78025
		0.15648	0.78059
		0.15655	0.78022
		0.15663	0.78035
		0.15671	0.7807
		0.15678	0.78027
		0.15685	0.78007
		0.15694	0.78013
		0.15702	0.77969
		0.15707	0.77944
		0.15715	0.77997
		0.15722	0.77939
		0.15729	0.77834
		0.15737	0.77846
		0.15746	0.77831
		0.15754	0.77801
		0.15761	0.77808
		0.15766	0.77677
		0.15771	0.7772
		0.15778	0.7766
		0.15786	0.77618
		0.15794	0.77524
		0.15801	0.77444
		0.15807	0.77376
		0.15813	0.77234
		0.15821	0.77466
		0.15829	0.77502
		0.15839	0.77561
		0.15848	0.77586
		0.15857	0.77568
		0.15863	0.7764
		0.15869	0.77595
		0.15876	0.77595
		0.15882	0.7749
		0.1589	0.77442
		0.15898	0.77338
		0.15905	0.7736
		0.15912	0.77304
		0.1592	0.77358
		0.15928	0.77287
		0.15935	0.77366
		0.15942	0.7736
		0.15949	0.77394
		0.15957	0.77355
		0.15968	0.77257
		0.15975	0.77296
		0.15982	0.77102
		0.15989	0.7709
		0.15997	0.77
		0.16004	0.76866
		0.16012	0.76969
		0.16018	0.76925
		0.16023	0.77049
		0.16029	0.76782
		0.16036	0.7671
		0.16041	0.7671
		0.16046	0.76644
		0.16052	0.76748
		0.16059	0.76751
		0.16066	0.76801
		0.16075	0.76714
		0.16081	0.76718
		0.16089	0.76662
		0.16096	0.76786
		0.16105	0.76497
		0.16111	0.76483
		0.16117	0.76571
		0.16124	0.76527
		0.16131	0.76494
		0.16138	0.76432
		0.16145	0.76529
		0.16151	0.76517
		0.16159	0.76706
		0.16168	0.76673
		0.16176	0.76729
		0.16183	0.7678
		0.1619	0.76792
		0.16196	0.76823
		0.16202	0.7693
		0.16209	0.77006
		0.16217	0.76968
		0.16226	0.77046
		0.16232	0.77073
		0.16238	0.77114
		0.16245	0.76983
		0.16251	0.77064
		0.16258	0.76927
		0.16263	0.76768
		0.16268	0.76788
		0.16276	0.76757
		0.16284	0.76876
		0.16292	0.77063
		0.16298	0.76989
		0.16304	0.76856
		0.1631	0.76791
		0.16317	0.7673
		0.16322	0.76692
		0.16331	0.76698
		0.16337	0.76778
		0.16343	0.7686
		0.1635	0.76902
		0.16355	0.76979
		0.16362	0.76953
		0.16369	0.76972
		0.16376	0.77059
		0.16384	0.77034
		0.16392	0.7696
		0.164	0.76992
		0.16406	0.7707
		0.16414	0.77096
		0.16421	0.77162
		0.16429	0.77204
		0.16436	0.77176
		0.16443	0.77316
		0.16449	0.77306
		0.16456	0.77198
		0.16462	0.7719
		0.1647	0.77124
		0.16478	0.77139
		0.16484	0.77295
		0.16489	0.77256
		0.16496	0.77213
		0.16503	0.77234
		0.1651	0.77303
		0.16517	0.77416
		0.16523	0.77506
		0.16527	0.77333
		0.16534	0.77278
		0.16541	0.77391
		0.16547	0.77409
		0.16555	0.77447
		0.16561	0.77334
		0.16567	0.77244
		0.16575	0.77165
		0.16584	0.77172
		0.16592	0.77304
		0.16599	0.774
		0.16606	0.77355
		0.16612	0.7735
		0.16618	0.77196
		0.16624	0.7744
		0.16631	0.77462
		0.16638	0.77336
		0.16644	0.77384
		0.1665	0.77374
		0.16656	0.77412
		0.16661	0.77236
		0.16669	0.77273
		0.16675	0.7721
		0.16682	0.77208
		0.16689	0.77282
		0.16697	0.77109
		0.16702	0.77065
		0.16708	0.76827
		0.16714	0.76821
		0.1672	0.76863
		0.16727	0.76728
		0.16733	0.76781
		0.16741	0.76722
		0.16746	0.76669
		0.16752	0.76691
		0.16759	0.7686
		0.16766	0.76858
		0.16771	0.76845
		0.16778	0.7672
		0.16783	0.7674
		0.1679	0.76843
		0.16797	0.76804
		0.16803	0.76806
		0.1681	0.76804
		0.16817	0.76901
		0.16823	0.76895
		0.16829	0.76954
		0.16836	0.76884
		0.16842	0.7698
		0.16848	0.76976
		0.16854	0.77022
		0.16861	0.77154
		0.16868	0.77314
		0.16874	0.77367
		0.16881	0.77337
		0.16888	0.77396
		0.16894	0.77278
		0.16901	0.77303
		0.16907	0.77178
		0.16912	0.77305
		0.16919	0.77083
		0.16925	0.77107
		0.16932	0.77113
		0.16939	0.77084
		0.16947	0.77238
		0.16953	0.7723
		0.16958	0.77131
		0.16964	0.77081
		0.16971	0.7737
		0.16977	0.77389
		0.16984	0.77396
		0.16991	0.77428
		0.16998	0.77368
		0.17003	0.77392
		0.1701	0.77445
		0.17016	0.77478
		0.17024	0.77389
		0.17029	0.77522
		0.17034	0.77639
		0.1704	0.77758
		0.17046	0.77748
		0.17053	0.7786
		0.17059	0.77927
		0.17064	0.77913
		0.17069	0.77815
		0.17076	0.77624
		0.17084	0.77562
		0.1709	0.77528
		0.17095	0.77451
		0.17101	0.77465
		0.17108	0.77485
		0.17113	0.7755
		0.17119	0.77552
		0.17124	0.77508
		0.1713	0.77391
		0.17136	0.7748
		0.17142	0.77578
		0.17147	0.77648
		0.17153	0.77591
		0.1716	0.77595
		0.17169	0.77545
		0.17176	0.77516
		0.17183	0.77522
		0.17189	0.77353
		0.17195	0.77248
		0.17202	0.77156
		0.17208	0.77124
		0.17214	0.77085
		0.17219	0.77192
		0.17225	0.77202
		0.17231	0.77096
		0.17237	0.77107
		0.17243	0.77121
		0.17252	0.77162
		0.17258	0.77198
		0.17263	0.77037
		0.1727	0.76998
		0.17277	0.7712
		0.17286	0.7706
		0.17293	0.77028
		0.173	0.76913
		0.17304	0.77039
		0.1731	0.77043
		0.17315	0.77092
		0.17322	0.77229
		0.17327	0.77216
		0.17333	0.77215
		0.17338	0.77153
		0.17344	0.77148
		0.17351	0.77152
		0.17357	0.77114
		0.17363	0.77265
		0.1737	0.77172
		0.17376	0.77058
		0.17382	0.77181
		0.17388	0.77223
		0.17393	0.77098
		0.17399	0.77083
		0.17403	0.77076
		0.17409	0.77132
		0.17414	0.77218
		0.17421	0.77169
		0.17427	0.77122
		0.17432	0.77233
		0.1744	0.7737
		0.17446	0.77428
		0.17451	0.77533
		0.17457	0.77618
		0.17463	0.77772
		0.17467	0.77824
		0.17474	0.77866
		0.17479	0.7788
		0.17486	0.77802
		0.17492	0.7771
		0.17498	0.77608
		0.17502	0.77591
		0.17509	0.77632
		0.17515	0.77624
		0.17521	0.77642
		0.17527	0.77787
		0.17532	0.7766
		0.1754	0.77722
		0.17545	0.77741
		0.17551	0.77902
		0.17557	0.7802
		0.17562	0.78049
		0.17568	0.78107
		0.17575	0.782
		0.17579	0.78318
		0.17585	0.78247
		0.17592	0.7838
		0.17597	0.78439
		0.17604	0.78562
		0.17609	0.78736
		0.17615	0.78823
		0.17621	0.78841
		0.17626	0.78808
		0.17633	0.78912
		0.17639	0.78879
		0.17645	0.78744
		0.17652	0.78668
		0.17657	0.78658
		0.17662	0.78605
		0.17667	0.78535
		0.17673	0.7841
		0.1768	0.78489
		0.17686	0.78559
		0.17692	0.7856
		0.17698	0.78661
		0.17706	0.78657
		0.17711	0.78674
		0.17718	0.78578
		0.17722	0.78457
		0.17728	0.78549
		0.17732	0.78539
		0.17738	0.7854
		0.17744	0.78538
		0.17749	0.7841
		0.17756	0.78206
		0.17763	0.78146
		0.17768	0.78017
		0.17774	0.78027
		0.17779	0.77985
		0.17786	0.77898
		0.17792	0.77913
		0.17798	0.77947
		0.17804	0.77999
		0.17809	0.78099
		0.17815	0.78137
		0.1782	0.78088
		0.17826	0.78103
		0.1783	0.78074
		0.17836	0.78048
		0.17841	0.78051
		0.17849	0.78055
		0.17855	0.78173
		0.17861	0.78213
		0.17866	0.78236
		0.17871	0.78163
		0.17877	0.78203
		0.17881	0.78251
		0.17887	0.78375
		0.17892	0.78385
		0.17899	0.78359
		0.17905	0.78308
		0.17911	0.78321
		0.17917	0.7823
		0.17923	0.78321
		0.17928	0.78272
		0.17933	0.78322
		0.17939	0.78381
		0.17944	0.78383
		0.17952	0.78304
		0.17958	0.78508
		0.17964	0.78688
		0.17972	0.78662
		0.17979	0.78577
		0.17984	0.78608
		0.1799	0.78651
		0.17996	0.78693
		0.18001	0.78596
		0.18006	0.78601
		0.18011	0.78549
		0.18017	0.78557
		0.18021	0.78539
		0.18025	0.78527
		0.18031	0.78603
		0.18038	0.78599
		0.18043	0.78577
		0.18049	0.78605
		0.18055	0.78574
		0.1806	0.78576
		0.18063	0.78569
		0.18068	0.78649
		0.18074	0.78683
		0.1808	0.78657
		0.18086	0.78903
		0.18091	0.78796
		0.18095	0.78937
		0.18102	0.78963
		0.18106	0.78973
		0.18112	0.79044
		0.18116	0.79182
		0.18122	0.79172
		0.18128	0.79229
		0.18134	0.79328
		0.18142	0.79297
		0.18148	0.79262
		0.18153	0.79295
		0.1816	0.79368
		0.18166	0.79329
		0.18172	0.79242
		0.18176	0.7926
		0.18182	0.79191
		0.18187	0.791
		0.18192	0.79025
		0.18197	0.78972
		0.18201	0.79139
		0.18206	0.79002
		0.18211	0.78997
		0.18216	0.79025
		0.18222	0.78915
		0.18227	0.78799
		0.18233	0.79001
		0.18239	0.78967
		0.18244	0.78987
		0.18248	0.78947
		0.18254	0.78875
		0.1826	0.7881
		0.18265	0.78731
		0.1827	0.78683
		0.18274	0.78631
		0.18281	0.78675
		0.18289	0.78621
		0.18294	0.78661
		0.183	0.78635
		0.18307	0.78538
		0.18311	0.78447
		0.18315	0.78421
		0.18323	0.78365
		0.1833	0.78481
		0.18336	0.7848
		0.18342	0.78556
		0.18346	0.7856
		0.18351	0.78499
		0.18357	0.78502
		0.18362	0.78461
		0.18367	0.78507
		0.18373	0.78565
		0.18378	0.78666
		0.18384	0.78545
		0.1839	0.78691
		0.18394	0.78878
		0.18399	0.78899
		0.18404	0.78815
		0.18409	0.78816
		0.18414	0.78774
		0.18419	0.78821
		0.18424	0.78797
		0.18428	0.78858
		0.18432	0.78863
		0.18438	0.78797
		0.18444	0.78805
		0.18449	0.7876
		0.18454	0.78774
		0.1846	0.78843
		0.18466	0.78956
		0.18471	0.79026
		0.18476	0.78874
		0.18482	0.7893
		0.18488	0.78901
		0.18493	0.78895
		0.18498	0.78963
		0.18503	0.78928
		0.18511	0.78858
		0.18515	0.7879
		0.18519	0.78651
		0.18525	0.78586
		0.1853	0.78472
		0.18535	0.78387
		0.18542	0.7847
		0.18549	0.78365
		0.18553	0.7819
		0.18558	0.78161
		0.18564	0.78161
		0.1857	0.78097
		0.18575	0.78152
		0.18581	0.78074
		0.18588	0.78
		0.18592	0.78047
		0.18598	0.78025
		0.18604	0.77937
		0.18609	0.7798
		0.18615	0.77953
		0.18622	0.78068
		0.18627	0.78087
		0.18632	0.78148
		0.18636	0.78014
		0.1864	0.77981
		0.18645	0.77982
		0.18649	0.77941
		0.18654	0.77897
		0.18658	0.77878
		0.18664	0.77869
		0.1867	0.77989
		0.18675	0.77869
		0.18681	0.77706
		0.18685	0.77716
		0.18689	0.7762
		0.18693	0.77504
		0.18699	0.7756
		0.18703	0.77513
		0.18708	0.77524
		0.18714	0.77524
		0.1872	0.77578
		0.18725	0.77526
		0.18731	0.77536
		0.18736	0.77481
		0.18742	0.77293
		0.18748	0.77433
		0.18753	0.7739
		0.18759	0.77557
		0.18765	0.77723
		0.18769	0.77827
		0.18773	0.77625
		0.18778	0.77602
		0.18783	0.77573
		0.18789	0.77538
		0.18795	0.7756
		0.188	0.77552
		0.18803	0.77652
		0.18808	0.77593
		0.18813	0.77573
		0.18818	0.77542
		0.18824	0.77659
		0.1883	0.7759
		0.18835	0.77747
		0.1884	0.77952
		0.18846	0.77942
		0.18851	0.78008
		0.18856	0.78046
		0.18862	0.77959
		0.1887	0.77921
		0.18874	0.77827
		0.18878	0.7781
		0.18883	0.77855
		0.18887	0.7786
		0.18892	0.77943
		0.18896	0.77947
		0.18901	0.7786
		0.18906	0.77847
		0.18911	0.7794
		0.18918	0.77831
		0.18922	0.77797
		0.18927	0.77862
		0.18932	0.77891
		0.18938	0.78072
		0.18943	0.78134
		0.18948	0.78302
		0.18953	0.78367
		0.18957	0.78444
		0.18962	0.78479
		0.18967	0.7848
		0.18971	0.78483
		0.18976	0.78557
		0.1898	0.78548
		0.18984	0.78519
		0.18989	0.78321
		0.18994	0.78264
		0.18999	0.78361
		0.19003	0.78374
		0.19008	0.78422
		0.19014	0.78308
		0.1902	0.78355
		0.19024	0.78544
		0.19029	0.78502
		0.19034	0.78436
		0.1904	0.78448
		0.19046	0.78426
		0.19051	0.78398
		0.19056	0.78427
		0.19061	0.782
		0.19066	0.78409
		0.19071	0.78481
		0.19075	0.78539
		0.19081	0.78605
		0.19086	0.78649
		0.19091	0.78616
		0.19097	0.78691
		0.19103	0.78765
		0.19108	0.78884
		0.19113	0.78837
		0.19118	0.78953
		0.19123	0.78885
		0.19129	0.78906
		0.19134	0.78828
		0.19139	0.78846
		0.19144	0.78907
		0.1915	0.78879
		0.19155	0.78866
		0.19159	0.78758
		0.19164	0.78853
		0.19168	0.78833
		0.19173	0.79006
		0.19178	0.78979
		0.19185	0.78907
		0.1919	0.79091
		0.19194	0.79162
		0.19199	0.79344
		0.19204	0.79313
		0.19209	0.79436
		0.19213	0.79343
		0.19219	0.79317
		0.19223	0.79255
		0.19229	0.79235
		0.19234	0.79229
		0.1924	0.79399
		0.19245	0.7942
		0.19249	0.79481
		0.19255	0.79533
		0.19261	0.79562
		0.19265	0.79535
		0.19269	0.79315
		0.19273	0.7913
		0.19278	0.79093
		0.19284	0.79085
		0.19287	0.79047
		0.19292	0.79177
		0.19296	0.79193
		0.19302	0.79228
		0.19308	0.7923
		0.19313	0.79234
		0.19316	0.79229
		0.19321	0.79236
		0.19327	0.79385
		0.19331	0.79445
		0.19336	0.79309
		0.19341	0.79211
		0.19345	0.79072
		0.19349	0.78986
		0.19355	0.78951
		0.1936	0.78902
		0.19364	0.78785
		0.1937	0.78748
		0.19375	0.78696
		0.1938	0.78594
		0.19384	0.78669
		0.19389	0.78674
		0.19393	0.78669
		0.19399	0.78599
		0.19405	0.78601
		0.19409	0.78585
		0.19415	0.78604
		0.1942	0.78709
		0.19424	0.78734
		0.19429	0.78734
		0.19433	0.7885
		0.19438	0.7872
		0.19442	0.78756
		0.19445	0.78471
		0.1945	0.78401
		0.19455	0.78429
		0.19461	0.78369
		0.19465	0.78396
		0.1947	0.78391
		0.19476	0.78305
		0.1948	0.78432
		0.19484	0.785
		0.19489	0.78511
		0.19494	0.78593
		0.195	0.78562
		0.19505	0.78564
		0.19509	0.78524
		0.19515	0.78492
		0.19519	0.78356
		0.19523	0.78176
		0.19527	0.78132
		0.19532	0.78056
		0.19536	0.78067
		0.1954	0.78046
		0.19545	0.78104
		0.1955	0.78172
		0.19554	0.78236
		0.19558	0.78128
		0.19564	0.7816
		0.1957	0.78175
		0.19575	0.7823
		0.1958	0.7831
		0.19584	0.78322
		0.19588	0.78289
		0.19592	0.78405
		0.19597	0.78457
		0.19603	0.78657
		0.19609	0.78603
		0.19613	0.78723
		0.19618	0.78923
		0.19623	0.79039
		0.19627	0.79188
		0.19632	0.79191
		0.19636	0.79214
		0.19642	0.79319
		0.19647	0.79356
		0.19652	0.79399
		0.19658	0.79474
		0.19664	0.79376
		0.19668	0.79427
		0.19673	0.79584
		0.19679	0.79445
		0.19684	0.79518
		0.19689	0.79406
		0.19694	0.79607
		0.19698	0.79702
		0.19702	0.79782
		0.19706	0.79877
		0.19711	0.80043
		0.19714	0.80136
		0.19718	0.80108
		0.19723	0.80047
		0.19727	0.80082
		0.19731	0.80151
		0.19735	0.80211
		0.1974	0.80188
		0.19745	0.80175
		0.19749	0.80246
		0.19753	0.80558
		0.19758	0.80635
		0.19763	0.80671
		0.19767	0.80647
		0.19771	0.80566
		0.19776	0.80773
		0.19781	0.80857
		0.19785	0.80929
		0.1979	0.80817
		0.19794	0.80819
		0.19799	0.8089
		0.19804	0.80772
		0.19809	0.80637
		0.19813	0.80734
		0.19818	0.80686
		0.19823	0.8052
		0.19827	0.80573
		0.19832	0.80533
		0.19836	0.80677
		0.19841	0.8058
		0.19845	0.80632
		0.19849	0.80542
		0.19853	0.80706
		0.1986	0.80751
		0.19865	0.80716
		0.19869	0.80819
		0.19874	0.80749
		0.1988	0.80789
		0.19885	0.80703
		0.1989	0.8078
		0.19893	0.80685
		0.19898	0.80544
		0.19904	0.8052
		0.19909	0.80363
		0.19916	0.80227
		0.19922	0.80058
		0.19928	0.80207
		0.19932	0.80254
		0.19937	0.80137
		0.19941	0.80145
		0.19945	0.80185
		0.19948	0.80163
		0.19954	0.80144
		0.19959	0.79984
		0.19963	0.79846
		0.19967	0.7992
		0.19972	0.79734
		0.19976	0.79715
		0.1998	0.79701
		0.19984	0.79609
		0.19988	0.79659
		0.19992	0.79644
		0.19995	0.79567
		0.2	0.79649
		0.20004	0.79638
		0.20009	0.79572
		0.20015	0.79477
		0.20019	0.79395
		0.20023	0.79328
		0.20028	0.79298
		0.20031	0.79309
		0.20036	0.7936
		0.20041	0.79411
		0.20046	0.79381
		0.20049	0.79328
		0.20054	0.79362
		0.2006	0.79348
		0.20064	0.79381
		0.20068	0.79397
		0.20073	0.79236
		0.20077	0.79322
		0.20081	0.79308
		0.20085	0.79145
		0.20089	0.79092
		0.20094	0.78938
		0.201	0.78943
		0.20104	0.79132
		0.20109	0.79078
		0.20112	0.79117
		0.20117	0.79138
		0.20121	0.79189
		0.20126	0.79263
		0.2013	0.79334
		0.20135	0.79243
		0.2014	0.79358
		0.20144	0.79342
		0.20149	0.79313
		0.20153	0.79319
		0.20157	0.7922
		0.20162	0.79242
		0.20167	0.79237
		0.20172	0.79097
		0.20176	0.79163
		0.2018	0.79277
		0.20184	0.79283
		0.20189	0.79416
		0.20193	0.79466
		0.20198	0.79488
		0.20203	0.79676
		0.20208	0.79738
		0.20213	0.79807
		0.20217	0.79567
		0.20222	0.79607
		0.20226	0.79648
		0.2023	0.79724
		0.20234	0.79808
		0.20238	0.79643
		0.20242	0.7963
		0.20247	0.79627
		0.20251	0.79673
		0.20256	0.79848
		0.20261	0.79728
		0.20266	0.79738
		0.2027	0.79892
		0.20274	0.79897
		0.20279	0.79931
		0.20283	0.80035
		0.20287	0.80063
		0.20292	0.80121
		0.20297	0.80051
		0.20301	0.80192
		0.20305	0.80314
		0.20309	0.80454
		0.20312	0.80352
		0.20317	0.80238
		0.2032	0.80324
		0.20325	0.80249
		0.20329	0.80223
		0.20333	0.80123
		0.20338	0.8005
		0.20342	0.799
		0.20346	0.79776
		0.20351	0.79811
		0.20356	0.79812
		0.20361	0.79954
		0.20366	0.79973
		0.20371	0.8014
		0.20375	0.80049
		0.2038	0.80037
		0.20384	0.80095
		0.20388	0.79964
		0.20392	0.79823
		0.20396	0.79854
		0.20401	0.7989
		0.20406	0.79845
		0.2041	0.7986
		0.20414	0.79693
		0.20419	0.79709
		0.20423	0.79692
		0.20428	0.79512
		0.20432	0.79354
		0.20436	0.79288
		0.2044	0.79204
		0.20444	0.79176
		0.20448	0.79012
		0.20451	0.78968
		0.20455	0.78934
		0.20461	0.78934
		0.20466	0.78948
		0.2047	0.78967
		0.20474	0.78921
		0.20479	0.78921
		0.20485	0.78788
		0.2049	0.78827
		0.20494	0.78872
		0.20498	0.78874
		0.20501	0.78968
		0.20505	0.79045
		0.2051	0.78938
		0.20515	0.78843
		0.20519	0.78827
		0.20524	0.7877
		0.20529	0.78932
		0.20532	0.79153
		0.20536	0.79128
		0.2054	0.79113
		0.20544	0.79094
		0.20549	0.78959
		0.20554	0.79012
		0.2056	0.79071
		0.20565	0.79052
		0.20568	0.79042
		0.20573	0.79004
		0.20576	0.79055
		0.20581	0.79014
		0.20585	0.79039
		0.20589	0.79143
		0.20593	0.79166
		0.20598	0.79168
		0.20603	0.79261
		0.20607	0.79251
		0.20612	0.7932
		0.20617	0.79427
		0.20621	0.79393
		0.20625	0.79518
		0.2063	0.79649
		0.20634	0.79674
		0.20638	0.79668
		0.20643	0.79652
		0.20647	0.79467
		0.20652	0.79497
		0.20656	0.79455
		0.20661	0.79611
		0.20665	0.79641
		0.20668	0.79651
		0.20671	0.79688
		0.20676	0.79748
		0.20679	0.79817
		0.20683	0.79888
		0.20687	0.80062
		0.20691	0.80091
		0.20695	0.79999
		0.20699	0.80087
		0.20705	0.80254
		0.20709	0.80102
		0.20713	0.80063
		0.20717	0.80258
		0.2072	0.80293
		0.20724	0.80293
		0.20729	0.8025
		0.20733	0.80224
		0.20738	0.80203
		0.20742	0.8012
		0.20747	0.80118
		0.20753	0.80179
		0.20757	0.8028
		0.20761	0.80132
		0.20766	0.80034
		0.2077	0.80141
		0.20774	0.8013
		0.20777	0.80156
		0.20782	0.80115
		0.20786	0.80255
		0.20789	0.80221
		0.20793	0.80165
		0.20798	0.80016
		0.20802	0.80223
		0.20805	0.80063
		0.20809	0.79996
		0.20813	0.79852
		0.20818	0.79801
		0.20823	0.79873
		0.20828	0.79895
		0.20831	0.79759
		0.20836	0.79681
		0.20839	0.7964
		0.20843	0.79536
		0.20846	0.79535
		0.2085	0.79556
		0.20854	0.79447
		0.20858	0.79449
		0.20861	0.79482
		0.20865	0.79384
		0.2087	0.79276
		0.20874	0.79296
		0.20877	0.793
		0.20882	0.79161
		0.20886	0.79088
		0.20891	0.79058
		0.20895	0.79067
		0.209	0.78977
		0.20905	0.79124
		0.20909	0.79064
		0.20913	0.79174
		0.20917	0.79055
		0.20921	0.78935
		0.20925	0.78922
		0.20929	0.78827
		0.20932	0.78773
		0.20937	0.78806
		0.20941	0.79011
		0.20946	0.79211
		0.2095	0.79281
		0.20955	0.79118
		0.2096	0.78996
		0.20964	0.79116
		0.20968	0.79118
		0.20973	0.7915
		0.20977	0.79261
		0.20982	0.79235
		0.20987	0.79212
		0.20991	0.79211
		0.20996	0.79151
		0.21001	0.79225
		0.21003	0.79121
		0.21008	0.7912
		0.21011	0.79035
		0.21015	0.78977
		0.21019	0.79016
		0.21022	0.78929
		0.21027	0.78913
		0.21031	0.79015
		0.21034	0.7908
		0.21038	0.7911
		0.21042	0.79142
		0.21046	0.79141
		0.2105	0.79071
		0.21054	0.78989
		0.21058	0.79015
		0.21062	0.79013
		0.21066	0.79009
		0.21071	0.7912
		0.21075	0.79214
		0.21079	0.79183
		0.21082	0.79176
		0.21087	0.79248
		0.21092	0.79332
		0.21095	0.79469
		0.21099	0.79551
		0.21104	0.79745
		0.21107	0.79667
		0.21111	0.79792
		0.21116	0.79899
		0.2112	0.79955
		0.21124	0.79864
		0.21127	0.80053
		0.21131	0.80213
		0.21136	0.8016
		0.2114	0.80132
		0.21144	0.80066
		0.21148	0.80086
		0.21154	0.80029
		0.21158	0.80125
		0.21163	0.79981
		0.21168	0.80015
		0.21172	0.7994
		0.21175	0.7982
		0.21178	0.79863
		0.21182	0.79913
		0.21187	0.79848
		0.21191	0.79767
		0.21194	0.79646
		0.21198	0.79667
		0.21202	0.79585
		0.21207	0.7968
		0.21211	0.79675
		0.21215	0.79658
		0.21219	0.79448
		0.21224	0.79559
		0.21228	0.79606
		0.21232	0.79725
		0.21238	0.79713
		0.21243	0.79795
		0.21246	0.79687
		0.2125	0.79741
		0.21253	0.79623
		0.21257	0.79642
		0.21259	0.79684
		0.21263	0.79682
		0.21267	0.79549
		0.21271	0.79457
		0.21275	0.79425
		0.21279	0.79343
		0.21282	0.79381
		0.21286	0.79401
		0.21291	0.79291
		0.21296	0.7919
		0.213	0.79231
		0.21303	0.79259
		0.21307	0.79408
		0.21311	0.79462
		0.21316	0.79559
		0.2132	0.79472
		0.21324	0.79491
		0.21328	0.79517
		0.21332	0.79552
		0.21336	0.79655
		0.2134	0.79914
		0.21344	0.80043
		0.21348	0.80083
		0.21352	0.80105
		0.21356	0.80032
		0.21359	0.7993
		0.21363	0.7992
		0.21367	0.79974
		0.21371	0.80073
		0.21374	0.79842
		0.21379	0.79842
		0.21383	0.79835
		0.21387	0.79715
		0.2139	0.79679
		0.21395	0.79655
		0.21399	0.79606
		0.21403	0.7958
		0.21407	0.79448
		0.21411	0.79429
		0.21415	0.79506
		0.21419	0.79681
		0.21423	0.7967
		0.21427	0.79591
		0.2143	0.79701
		0.21435	0.79772
		0.2144	0.79684
		0.21444	0.79644
		0.21447	0.79578
		0.21451	0.79559
		0.21454	0.79545
		0.21459	0.79596
		0.21463	0.79584
		0.21467	0.79584
		0.21472	0.79616
		0.21475	0.79623
		0.21479	0.79604
		0.21483	0.797
		0.21487	0.79756
		0.2149	0.79858
		0.21494	0.79843
		0.215	0.79921
		0.21504	0.79873
		0.21506	0.79926
		0.21509	0.79799
		0.21514	0.79829
		0.2152	0.79742
		0.21523	0.79692
		0.21528	0.79595
		0.21533	0.79545
		0.21536	0.79473
		0.2154	0.79436
		0.21544	0.79356
		0.21548	0.79454
		0.21551	0.79578
		0.21555	0.79569
		0.21559	0.79664
		0.21562	0.79547
		0.21566	0.79569
		0.21569	0.7945
		0.21573	0.79417
		0.21577	0.79335
		0.21581	0.79272
		0.21586	0.7912
		0.21589	0.79091
		0.21593	0.7911
		0.21596	0.79251
		0.216	0.79157
		0.21603	0.79149
		0.21607	0.79074
		0.21611	0.79086
		0.21615	0.79096
		0.21619	0.79169
		0.21622	0.79196
		0.21625	0.79238
		0.21629	0.79175
		0.21633	0.79097
		0.21637	0.7889
		0.21641	0.7897
		0.21644	0.78901
		0.21648	0.7897
		0.21653	0.79008
		0.21657	0.79052
		0.21661	0.78969
		0.21665	0.78999
		0.21668	0.79139
		0.21673	0.79129
		0.21676	0.79091
		0.2168	0.79048
		0.21683	0.79087
		0.21687	0.79191
		0.21692	0.79231
		0.21697	0.79294
		0.21701	0.79296
		0.21704	0.79315
		0.21707	0.79347
		0.21711	0.79276
		0.21715	0.79384
		0.21718	0.79343
		0.21722	0.79353
		0.21726	0.79321
		0.2173	0.79317
		0.21735	0.79185
		0.21739	0.7916
		0.21743	0.79261
		0.21747	0.79223
		0.2175	0.79227
		0.21754	0.79223
		0.21757	0.79237
		0.2176	0.79199
		0.21764	0.79168
		0.21768	0.79163
		0.21773	0.79113
		0.21778	0.79072
		0.21782	0.7901
		0.21785	0.78929
		0.21789	0.78917
		0.21793	0.79063
		0.21797	0.79083
		0.21801	0.79239
		0.21805	0.79394
		0.21808	0.79378
		0.21811	0.79173
		0.21816	0.79072
		0.2182	0.79178
		0.21825	0.79118
		0.21829	0.79004
		0.21834	0.78901
		0.21839	0.78923
		0.21842	0.78887
		0.21845	0.78924
		0.21848	0.78862
		0.21852	0.78802
		0.21856	0.78842
		0.21861	0.78765
		0.21865	0.78773
		0.21868	0.78822
		0.21872	0.78884
		0.21876	0.78801
		0.2188	0.7888
		0.21884	0.78804
		0.21889	0.78866
		0.21892	0.78981
		0.21896	0.78941
		0.219	0.78988
		0.21904	0.78964
		0.21908	0.78886
		0.21911	0.78884
		0.21915	0.78766
		0.21918	0.78809
		0.21922	0.78779
		0.21925	0.78701
		0.21928	0.78541
		0.21931	0.78336
		0.21934	0.78285
		0.21938	0.78096
		0.21941	0.78031
		0.21945	0.77893
		0.21949	0.77716
		0.21953	0.77776
		0.21958	0.77662
		0.21962	0.77635
		0.21966	0.77634
		0.2197	0.77557
		0.21973	0.77449
		0.21977	0.77337
		0.21981	0.77208
		0.21985	0.7707
		0.2199	0.77087
		0.21994	0.7707
		0.21997	0.77049
		0.22001	0.77063
		0.22004	0.77154
		0.22008	0.7713
		0.22012	0.77078
		0.22016	0.77005
		0.2202	0.77075
		0.22023	0.77027
		0.22026	0.77104
		0.2203	0.77041
		0.22033	0.77037
		0.22037	0.77065
		0.2204	0.76955
		0.22044	0.76838
		0.22048	0.76851
		0.22053	0.76689
		0.22056	0.76581
		0.2206	0.76479
		0.22064	0.76534
		0.22068	0.76595
		0.22072	0.76512
		0.22075	0.76433
		0.22079	0.76517
		0.22083	0.76453
		0.22087	0.76493
		0.2209	0.76459
		0.22095	0.76378
		0.22099	0.76415
		0.22103	0.76395
		0.22107	0.76411
		0.2211	0.76559
		0.22114	0.76663
		0.22117	0.76694
		0.22119	0.76791
		0.22122	0.76669
		0.22126	0.76531
		0.2213	0.76609
		0.22134	0.76632
		0.22138	0.76593
		0.22142	0.76557
		0.22146	0.76711
		0.2215	0.76698
		0.22153	0.76883
		0.22156	0.76961
		0.2216	0.77094
		0.22163	0.77049
		0.22166	0.77169
		0.2217	0.77198
		0.22173	0.77022
		0.22178	0.77004
[truncated: 6,004 more rows]

## Sheet: Sup. Fig. 4
Supplementary Figure 4
FSC curves for 3D reconstruction of the cryo-EM map and the refined model versus the overall 4.2 Å map.
f
PBS core
Resolution (1/Å)	FSC0.143	Resolution (1/Å)	FSC0.5 (Model_vs_Map)
0.001001	1	0.03079	0.93029
0.0033602	1	0.036844	0.93031
0.0067204	0.99998	0.041222	0.9303
0.010081	0.99983	0.044857	0.93026
0.013441	0.99987	0.048136	0.93022
0.016801	0.99977	0.050723	0.93076
0.020161	0.99954	0.053288	0.93062
0.023521	0.99955	0.055715	0.93078
0.026882	0.99949	0.057565	0.93124
0.030242	0.9995	0.059506	0.93145
0.033602	0.99941	0.061664	0.93157
0.036962	0.99871	0.063214	0.93151
0.040323	0.9968	0.064789	0.93213
0.043683	0.99488	0.066367	0.93267
0.047043	0.99417	0.067916	0.93295
0.050403	0.99465	0.069464	0.93322
0.053763	0.99351	0.070724	0.93391
0.057124	0.99223	0.072058	0.93446
0.060484	0.99221	0.073344	0.93482
0.063844	0.99041	0.074466	0.93543
0.067204	0.98712	0.075584	0.93617
0.070565	0.98848	0.077095	0.93658
0.073925	0.98976	0.078275	0.93691
0.077285	0.98897	0.07912	0.9373
0.080645	0.98981	0.079992	0.93762
0.084005	0.98953	0.081159	0.93818
0.087366	0.98863	0.082242	0.93887
0.090726	0.98678	0.08329	0.93945
0.094086	0.98398	0.084236	0.93994
0.097446	0.98125	0.085107	0.94047
0.10081	0.97975	0.086057	0.94078
0.10417	0.97504	0.087027	0.94016
0.10753	0.96587	0.08785	0.94097
0.11089	0.95739	0.088685	0.9415
0.11425	0.95041	0.089487	0.9417
0.11761	0.93683	0.09031	0.94158
0.12097	0.92032	0.091233	0.94108
0.12433	0.90355	0.091921	0.9411
0.12769	0.84076	0.092833	0.94066
0.13105	0.83034	0.093781	0.94051
0.13441	0.819	0.094405	0.94094
0.13777	0.79838	0.095112	0.94111
0.14113	0.7879	0.095723	0.94092
0.14449	0.7792	0.096423	0.9404
0.14785	0.7378	0.097201	0.94021
0.15121	0.69393	0.097952	0.9402
0.15457	0.68383	0.098796	0.94003
0.15793	0.67507	0.09948	0.93962
0.16129	0.64903	0.1001	0.93889
0.16465	0.60563	0.10065	0.93868
0.16801	0.57746	0.10138	0.93899
0.17137	0.55057	0.10196	0.93937
0.17473	0.52297	0.10266	0.9394
0.17809	0.50833	0.10342	0.93894
0.18145	0.51931	0.1039	0.93831
0.18481	0.5223	0.10472	0.93761
0.18817	0.51835	0.10514	0.93703
0.19153	0.50072	0.10574	0.93629
0.19489	0.48763	0.10629	0.93636
0.19825	0.47256	0.10685	0.93543
0.20161	0.45731	0.1074	0.93463
0.20497	0.42358	0.10827	0.93407
0.20833	0.39925	0.10892	0.9336
0.21169	0.37576	0.10943	0.93277
0.21505	0.34073	0.10984	0.93152
0.21841	0.32183	0.11037	0.93029
0.22177	0.30525	0.11085	0.92888
0.22513	0.29407	0.11157	0.92687
0.2285	0.27866	0.11204	0.92542
0.23186	0.22985	0.11259	0.92438
0.23521	0.17941	0.11294	0.92276
0.23857	0.15503	0.11356	0.9207
0.24193	0.13931	0.11409	0.9195
0.2453	0.10141	0.11466	0.91815
0.24866	0.071533	0.11524	0.91663
0.25202	0.074408	0.11581	0.91521
0.25538	0.073685	0.11614	0.91422
0.25874	0.067621	0.11678	0.91266
0.2621	0.061213	0.11705	0.91201
0.26546	0.039445	0.11769	0.91062
0.26882	0.019697	0.11824	0.90869
		0.11874	0.90784
		0.11909	0.90628
		0.11949	0.90457
		0.11998	0.90322
		0.12053	0.90258
		0.12103	0.90189
		0.12143	0.90051
		0.12192	0.89976
		0.12219	0.89849
		0.1227	0.89748
		0.1232	0.89582
		0.12364	0.89436
		0.12412	0.89294
		0.12475	0.8916
		0.12511	0.89067
		0.12564	0.88938
		0.1259	0.88806
		0.12629	0.88736
		0.12668	0.88618
		0.12699	0.88556
		0.12744	0.88428
		0.12794	0.88388
		0.1283	0.88344
		0.12868	0.88283
		0.12902	0.88218
		0.12965	0.88151
		0.12999	0.88055
		0.13042	0.87989
		0.13075	0.87934
		0.13121	0.87836
		0.13155	0.87806
		0.13188	0.87741
		0.13245	0.87704
		0.13275	0.87675
		0.1332	0.87669
		0.13354	0.87578
		0.13388	0.87513
		0.13423	0.875
		0.13454	0.87549
		0.13496	0.87513
		0.1353	0.87455
		0.13567	0.87434
		0.13612	0.87432
		0.13629	0.87376
		0.13676	0.8739
		0.1371	0.87359
		0.13745	0.87314
		0.13782	0.87283
		0.13823	0.87301
		0.13862	0.87184
		0.13892	0.8715
		0.13935	0.87148
		0.13967	0.87128
		0.14009	0.86962
		0.1405	0.86941
		0.1407	0.86858
		0.141	0.86839
		0.1413	0.86741
		0.14159	0.86741
		0.14194	0.86614
		0.14229	0.86507
		0.14267	0.86445
		0.14308	0.86384
		0.14335	0.8637
		0.14374	0.86466
		0.1439	0.86385
		0.14414	0.86333
		0.14456	0.86282
		0.14482	0.86191
		0.14522	0.86214
		0.14562	0.86225
		0.14593	0.86153
		0.14639	0.86216
		0.14661	0.86197
		0.14696	0.86056
		0.14722	0.86018
		0.14744	0.85941
		0.14781	0.85878
		0.14812	0.85757
		0.14835	0.85625
		0.14871	0.85526
		0.14901	0.85483
		0.14934	0.85377
		0.14968	0.85291
		0.1499	0.85182
		0.15022	0.85068
		0.15054	0.84938
		0.15087	0.84931
		0.15114	0.84867
		0.15136	0.8472
		0.15157	0.84677
		0.15185	0.84678
		0.15217	0.84608
		0.1526	0.84496
		0.15294	0.84412
		0.15312	0.84383
		0.15352	0.84306
		0.15377	0.84297
		0.15391	0.84221
		0.15419	0.84184
		0.15452	0.84193
		0.15485	0.84085
		0.1552	0.84033
		0.15554	0.84014
		0.15588	0.83962
		0.15613	0.83856
		0.15634	0.83692
		0.15666	0.8359
		0.15685	0.83471
		0.15699	0.83412
		0.15723	0.834
		0.1575	0.83369
		0.1578	0.83329
		0.15809	0.83342
		0.15836	0.83297
		0.15859	0.8323
		0.159	0.83157
		0.15919	0.83119
		0.15949	0.83062
		0.15983	0.8303
		0.16006	0.83012
		0.16036	0.83031
		0.16065	0.82935
		0.16082	0.82884
		0.16109	0.82855
		0.16132	0.82803
		0.16152	0.82731
		0.16176	0.827
		0.16214	0.82625
		0.16238	0.82675
		0.16266	0.82715
		0.16295	0.82666
		0.16313	0.8262
		0.16338	0.8253
		0.16358	0.82423
		0.16385	0.82263
		0.16415	0.82276
		0.16441	0.82267
		0.1646	0.82175
		0.16501	0.82024
		0.16522	0.81943
		0.1654	0.81855
		0.1657	0.81766
		0.16588	0.81692
		0.16604	0.81589
		0.1663	0.81517
		0.16657	0.81422
		0.16681	0.81348
		0.16714	0.81279
		0.16738	0.81099
		0.16753	0.81108
		0.16781	0.81011
		0.16802	0.80923
		0.16821	0.80869
		0.1685	0.80813
		0.16878	0.80732
		0.16897	0.80662
		0.16914	0.80625
		0.16947	0.80587
		0.16968	0.80424
		0.16989	0.8053
		0.17015	0.80572
		0.17039	0.80604
		0.17072	0.80578
		0.17095	0.80488
		0.17117	0.80289
		0.17147	0.8031
		0.17165	0.802
		0.17179	0.80164
		0.17211	0.80162
		0.17231	0.80058
		0.17247	0.7994
		0.17267	0.79856
		0.17292	0.79677
		0.17312	0.79588
		0.17333	0.79633
		0.17359	0.79572
		0.17377	0.79564
		0.17397	0.7954
		0.17432	0.79458
		0.17446	0.79466
		0.1747	0.79495
		0.17495	0.794
		0.17516	0.79454
		0.17526	0.79441
		0.17547	0.79361
		0.17577	0.79365
		0.17599	0.79362
		0.17625	0.79345
		0.17647	0.7937
		0.17667	0.79445
		0.17691	0.79475
		0.1772	0.79418
		0.17744	0.79397
		0.17768	0.79451
		0.17785	0.79487
		0.178	0.79509
		0.17812	0.79487
		0.17833	0.79449
		0.17853	0.79453
		0.17872	0.79438
		0.17896	0.79354
		0.17923	0.79337
		0.17943	0.79328
		0.17966	0.79331
		0.17988	0.79323
		0.18003	0.79332
		0.18022	0.79479
		0.1805	0.79579
		0.18074	0.79694
		0.18098	0.79736
		0.18118	0.79782
		0.18137	0.79756
		0.18157	0.79869
		0.18184	0.79902
		0.18202	0.7997
		0.18214	0.80028
		0.18235	0.80037
		0.18255	0.80078
		0.18273	0.80139
		0.18288	0.80269
		0.18303	0.80246
		0.18324	0.80234
		0.18348	0.80331
		0.18371	0.80377
		0.18395	0.80366
		0.18408	0.8035
		0.18427	0.80436
		0.18449	0.8049
		0.18464	0.80575
		0.18482	0.80506
		0.18517	0.80429
		0.1853	0.80398
		0.18549	0.80447
		0.18572	0.80556
		0.18592	0.8059
		0.18609	0.80677
		0.18633	0.80608
		0.18652	0.80637
		0.18671	0.80602
		0.187	0.80642
		0.18726	0.80659
		0.18741	0.80717
		0.18761	0.80681
		0.18778	0.8068
		0.18792	0.80762
		0.18807	0.80707
		0.18827	0.80749
		0.18844	0.80784
		0.18853	0.80762
		0.18869	0.80812
		0.18887	0.80766
		0.18907	0.80828
		0.18933	0.80887
		0.18959	0.80749
		0.18975	0.80868
		0.1899	0.8088
		0.19008	0.80892
		0.19029	0.80744
		0.19045	0.80745
		0.1906	0.80772
		0.1908	0.80687
		0.19098	0.80671
		0.19119	0.80572
		0.19138	0.80523
		0.1916	0.80611
		0.19177	0.80685
		0.19192	0.80552
		0.19217	0.80679
		0.19234	0.80712
		0.19248	0.80611
		0.19266	0.8062
		0.19294	0.8057
		0.19307	0.80594
		0.19324	0.80577
		0.19341	0.8057
		0.19359	0.80438
		0.19376	0.80348
		0.19396	0.80256
		0.19416	0.80167
		0.19437	0.80181
		0.19458	0.80126
		0.19479	0.79971
		0.19491	0.80028
		0.19506	0.79947
		0.19525	0.79872
		0.19545	0.79919
		0.19556	0.79842
		0.19565	0.79789
		0.19584	0.79716
		0.19598	0.79672
		0.19622	0.79517
		0.19642	0.79523
		0.19662	0.79463
		0.19678	0.79389
		0.19692	0.79304
		0.19719	0.79366
		0.19737	0.79404
		0.1975	0.79318
		0.19769	0.79311
		0.19789	0.79201
		0.19802	0.79219
		0.19815	0.79248
		0.19832	0.79297
		0.19849	0.79281
		0.19862	0.79272
		0.19874	0.79244
		0.19896	0.79244
		0.19921	0.79185
		0.19938	0.7913
		0.19959	0.79174
		0.19973	0.79141
		0.19982	0.79088
		0.19998	0.79173
		0.20014	0.79119
		0.2003	0.79048
		0.20048	0.79006
		0.20065	0.79007
		0.20085	0.79068
		0.20101	0.79035
		0.20114	0.7899
		0.20133	0.78932
		0.20152	0.78873
		0.20168	0.78801
		0.20185	0.78677
		0.20216	0.78591
		0.20232	0.7857
		0.20251	0.78484
		0.2027	0.78275
		0.20281	0.78198
		0.203	0.78144
		0.20312	0.77995
		0.20326	0.77889
		0.20336	0.77973
		0.20351	0.77853
		0.2037	0.77672
		0.2039	0.77563
		0.20404	0.77636
		0.20419	0.77647
		0.20434	0.77518
		0.20454	0.77619
		0.20466	0.77475
		0.20476	0.77441
		0.20494	0.77382
		0.20507	0.7741
		0.2052	0.77251
		0.20533	0.77152
		0.2055	0.77151
		0.20568	0.77092
		0.20588	0.76987
		0.20607	0.76919
		0.20622	0.76849
		0.20637	0.76766
		0.20646	0.7669
		0.20665	0.76595
		0.20688	0.7658
		0.20699	0.76476
		0.20717	0.76335
		0.2074	0.76219
		0.20754	0.76266
		0.20768	0.76188
		0.20789	0.76175
		0.20804	0.76239
		0.20817	0.76105
		0.20827	0.76075
		0.20838	0.76121
		0.20856	0.75927
		0.20876	0.75798
		0.20897	0.75756
		0.20916	0.75471
		0.20931	0.75259
		0.20944	0.7524
		0.20962	0.75065
		0.2098	0.75002
		0.2099	0.74904
		0.20999	0.74892
		0.21014	0.74718
		0.21025	0.74722
		0.2104	0.74685
		0.21058	0.74676
		0.21069	0.74627
		0.21082	0.74543
		0.21103	0.74488
		0.21123	0.74399
		0.21141	0.74249
		0.21155	0.74227
		0.21166	0.74298
		0.21184	0.74262
		0.21201	0.74196
		0.21212	0.7416
		0.21227	0.74227
		0.2124	0.74165
		0.2126	0.74205
		0.21272	0.74085
		0.21282	0.7405
		0.21298	0.74102
		0.21313	0.74179
		0.21328	0.74045
		0.21341	0.73962
		0.21357	0.73982
		0.21374	0.73974
		0.21386	0.74006
		0.21397	0.7403
		0.21408	0.7395
		0.21433	0.73829
		0.21449	0.73801
		0.21462	0.73896
		0.21479	0.73975
		0.21491	0.73964
		0.21507	0.73897
		0.21523	0.73834
		0.21537	0.73681
		0.2155	0.73665
		0.21559	0.73605
		0.21571	0.73423
		0.21588	0.73267
		0.21608	0.73171
		0.21625	0.73132
		0.21641	0.72991
		0.21657	0.7283
		0.21672	0.72782
		0.21683	0.72547
		0.21696	0.72445
		0.2171	0.72338
		0.2172	0.72236
		0.21733	0.72147
		0.2175	0.72056
		0.21768	0.71918
		0.21784	0.71897
		0.21797	0.71959
		0.21815	0.71922
		0.21833	0.71803
		0.21842	0.7184
		0.21854	0.7171
		0.21872	0.71487
		0.21887	0.71452
		0.21898	0.7145
		0.21907	0.71407
		0.21921	0.71138
		0.21935	0.7101
		0.21948	0.70981
		0.2196	0.70934
		0.21975	0.70875
		0.21991	0.70846
		0.22005	0.70731
		0.22014	0.70632
		0.22032	0.7062
		0.22046	0.70605
		0.22061	0.70501
		0.22078	0.70382
		0.22093	0.70196
		0.22106	0.7005
		0.22114	0.69986
		0.22127	0.69941
		0.22142	0.69757
		0.22155	0.69658
		0.22169	0.69555
		0.2218	0.69459
		0.22193	0.69363
		0.22206	0.69434
		0.22217	0.69267
		0.2223	0.69357
		0.22244	0.69232
		0.22263	0.69069
		0.22279	0.69073
		0.22297	0.68976
		0.22315	0.6871
		0.22326	0.68718
		0.22337	0.68736
		0.22346	0.68692
		0.22359	0.68771
		0.22374	0.68719
		0.22387	0.68595
		0.22405	0.68501
		0.22418	0.68427
		0.22438	0.68452
		0.22451	0.68259
		0.22461	0.68253
		0.22477	0.68178
		0.22489	0.6812
		0.22501	0.68145
		0.22513	0.68091
		0.22522	0.6792
		0.22537	0.67821
		0.22549	0.67806
		0.22565	0.67748
		0.22576	0.67739
		0.22588	0.67681
		0.22601	0.67576
		0.22611	0.67464
		0.2263	0.67374
		0.22647	0.67241
		0.22656	0.67149
		0.22666	0.67052
		0.22683	0.6703
		0.22695	0.66966
		0.22706	0.66869
		0.22719	0.6666
		0.22732	0.66634
		0.22747	0.66524
		0.22761	0.66427
		0.22772	0.66291
		0.22784	0.66166
		0.22798	0.65992
		0.2281	0.65855
		0.22822	0.65992
		0.22835	0.65874
		0.22848	0.65669
		0.22859	0.65519
		0.2287	0.65313
		0.22883	0.6513
		0.22902	0.64972
		0.22922	0.64799
		0.22932	0.64577
		0.22944	0.64577
		0.22958	0.64408
		0.22973	0.6427
		0.22981	0.64123
		0.22992	0.63947
		0.23006	0.63875
		0.23016	0.63617
		0.23027	0.63427
		0.23036	0.63389
		0.23049	0.63102
		0.2306	0.62768
		0.23078	0.62653
		0.23094	0.62436
		0.23108	0.62214
		0.23121	0.62072
		0.23133	0.61698
		0.23142	0.61426
		0.23153	0.61029
		0.23168	0.6071
		0.23179	0.60309
		0.2319	0.60134
		0.23204	0.59907
		0.23214	0.59502
		0.2323	0.59221
		0.23241	0.58946
		0.23251	0.58621
		0.23264	0.58396
		0.23281	0.58033
		0.23294	0.57662
		0.23308	0.57537
		0.23327	0.5702
		0.23339	0.5681
		0.23353	0.56416
		0.23368	0.56069
		0.23382	0.55725
		0.23391	0.55313
		0.23399	0.54832
		0.2341	0.54514
		0.23422	0.54215
		0.23433	0.53933
		0.23445	0.53587
		0.23455	0.53423
		0.23468	0.53065
		0.23478	0.52922
		0.23487	0.52642
		0.23502	0.52456
		0.2351	0.52043
		0.23523	0.51908
		0.23534	0.51351
		0.23544	0.50992
		0.23561	0.50528
		0.23576	0.50053
		0.2359	0.49521
		0.236	0.48959
		0.2361	0.48536
		0.23621	0.48075
		0.23633	0.47616
		0.23646	0.47413
		0.2366	0.46838
		0.23673	0.46534
		0.23688	0.46108
		0.237	0.45784
		0.23709	0.45338
		0.2372	0.44884
		0.23738	0.44513
		0.23749	0.44271
		0.23758	0.43696
		0.23766	0.43097
		0.23777	0.42519
		0.23792	0.42084
		0.23805	0.41594
		0.23817	0.41314
		0.23829	0.40823
		0.23837	0.40423
		0.23852	0.39811
		0.23863	0.3934
		0.23875	0.38934
		0.23888	0.38354
		0.239	0.37887
		0.23915	0.37458
		0.23928	0.3712
		0.2394	0.36685
		0.2395	0.36198
		0.23958	0.35759
		0.23967	0.3558
		0.23979	0.3514
		0.23988	0.34573
		0.24003	0.34073
		0.24016	0.33371
		0.24027	0.33094
		0.24042	0.32626
		0.24051	0.32201
		0.24064	0.31373
		0.24074	0.30969
		0.24085	0.30266
		0.24096	0.29775
		0.24104	0.29337
		0.24114	0.28949
		0.24132	0.2853
		0.24153	0.2801
		0.24168	0.27702
		0.24178	0.26992
		0.24193	0.26431
		0.24202	0.25796
		0.24211	0.25241
		0.24217	0.24708
		0.24228	0.23983
		0.24237	0.23582
		0.24247	0.22967
		0.24256	0.22434
		0.24266	0.21848
		0.24278	0.21248
		0.24289	0.20527
		0.24305	0.20129
		0.24317	0.19497
		0.2433	0.18925
		0.24348	0.18272
		0.24359	0.1738
		0.24369	0.16966
		0.24379	0.16301
		0.24392	0.15752
		0.244	0.15198
		0.2441	0.14512
		0.2442	0.13966
		0.24429	0.13433
		0.2444	0.12978
		0.24453	0.12392
		0.24463	0.11899
		0.24476	0.11398
		0.24486	0.1093
		0.24497	0.10182
		0.24508	0.09916
		0.24516	0.094636
		0.24526	0.089893
		0.24542	0.085528
		0.2455	0.081221
		0.2456	0.077693
		0.24572	0.073746
		0.24586	0.072451
		0.24602	0.068228
		0.24616	0.065033
		0.24627	0.060826
		0.24638	0.058538
		0.24645	0.054624
		0.24651	0.047798
		0.2466	0.044428
		0.24669	0.038779
		0.24684	0.036733
		0.24696	0.032237
		0.24706	0.028439
		0.24715	0.025596
		0.24726	0.023775
		0.24739	0.020033
		0.24755	0.020424
		0.24765	0.020638
		0.24774	0.019831
		0.24793	0.018141
		0.24803	0.017076
		0.2481	0.014034
		0.24823	0.016163
		0.24833	0.015409
		0.24843	0.0162
		0.24853	0.013412
		0.24865	0.010565
		0.24879	0.010448
		0.24888	0.0070206
		0.24901	0.004556
		0.2491	0.005874
		0.24923	0.0055783
		0.24938	0.006859
		0.24948	0.0079536
		0.24955	0.0077683
		0.24967	0.006942
		0.24978	0.0081211
		0.24987	0.0083562
		0.24996	0.0084311
		0.25005	0.0097493
		0.25013	0.011703
		0.25026	0.014018
		0.25038	0.015749
		0.25051	0.014535
		0.25061	0.012882
		0.25071	0.013121
		0.25084	0.013256
		0.25094	0.013762
		0.25103	0.013363
		0.25114	0.012904
		0.25127	0.013925
		0.25136	0.014532
		0.25145	0.0185
		0.25159	0.017454
		0.25169	0.018071
		0.25181	0.018251
		0.25189	0.019426
		0.25196	0.020177
		0.25205	0.02441
		0.25216	0.022722
		0.25224	0.021027
		0.25237	0.021663
		0.25248	0.021976
		0.25256	0.021038
		0.25264	0.020721
		0.25275	0.019319
		0.25285	0.021361
		0.25295	0.022519
		0.25306	0.024298
		0.25319	0.025244
		0.25332	0.027011
		0.25346	0.02603
		0.25362	0.026582
		0.25374	0.024385
		0.25382	0.024202
		0.2539	0.023226
		0.25398	0.022543
		0.25409	0.019825
		0.2542	0.018906
		0.25427	0.017595
		0.25436	0.017537
		0.25445	0.019942
		0.25455	0.01707
		0.25468	0.017336
		0.25479	0.016527
		0.25495	0.014977
		0.25511	0.013342
		0.25521	0.013105
		0.25528	0.010583
		0.25538	0.0093854
		0.25548	0.012671
		0.2556	0.013951
		0.25568	0.015713
		0.25579	0.016369
		0.25587	0.015599
		0.25597	0.015047
		0.25605	0.012435
		0.25613	0.01135
		0.25625	0.011603
		0.25632	0.0094719
		0.25641	0.0080056
		0.25655	0.0088834
		0.25668	0.0051163
		0.25675	0.0064928
		0.25684	0.0057849
		0.25696	0.0062542
		0.25708	0.0044566
		0.25718	0.0036404
		0.25726	0.0081543
		0.25735	0.0075973
		0.25746	0.0096589
		0.25759	0.0097278
		0.25769	0.010238
		0.25782	0.011552
		0.25795	0.013597
		0.25806	0.013814
		0.25813	0.01748
		0.25822	0.017179
		0.25834	0.017818
		0.25842	0.01744
		0.2585	0.019537
		0.25861	0.019292
		0.25876	0.019893
		0.25895	0.018862
		0.25903	0.020014
		0.25908	0.016888
		0.25914	0.016723
		0.25926	0.018995
		0.25938	0.019792
		0.25944	0.021961
		0.25954	0.0222
		0.25962	0.022692
		0.25971	0.021328
		0.25981	0.020482
		0.25988	0.018239
		0.25997	0.019089
		0.26006	0.019685
		0.26017	0.021477
		0.26027	0.021086
		0.26041	0.021578
		0.26049	0.020076
		0.26057	0.017049
		0.26067	0.017096
		0.26079	0.013713
		0.26089	0.013042
		0.26098	0.013165
		0.26105	0.012604
		0.26117	0.011861
		0.26131	0.010732
		0.26137	0.0091131
		0.26147	0.0090194
		0.26159	0.0065956
		0.26167	0.0050328
		0.26177	0.0039766
		0.26188	0.0032716
		0.26196	4.56e-05
		0.26204	-0.00056274
		0.26216	0.0006647
		0.26227	-0.001584
		0.26233	-0.0054289
		0.2624	-0.0047897
		0.26249	-0.0045842
		0.26263	-0.0065534
		0.26272	-0.0076407
		0.26281	-0.0051619
		0.26293	-0.0068396
		0.26302	-0.0058979
		0.26314	-0.0071756
		0.26323	-0.0068805
		0.26333	-0.010042
		0.26341	-0.013857
		0.26353	-0.017122
		0.26363	-0.018444
		0.26376	-0.019898
		0.26387	-0.02206
		0.26396	-0.024479
		0.26407	-0.024291
		0.26418	-0.021564
		0.26427	-0.022651
		0.26443	-0.024224
		0.26456	-0.026236
		0.26465	-0.029067
		0.26473	-0.029998
		0.26481	-0.030583
		0.26493	-0.031991
		0.26501	-0.032027
		0.26509	-0.03162
		0.26515	-0.032515
		0.26529	-0.031913
		0.26538	-0.028607
		0.26544	-0.025765
		0.26552	-0.027695
		0.26564	-0.029078
		0.26573	-0.033748
		0.2658	-0.034327
		0.26589	-0.031139
		0.26596	-0.030693
		0.26605	-0.0296
		0.26616	-0.028621
		0.26626	-0.029793
		0.26634	-0.030137
		0.26641	-0.027932
		0.2665	-0.025437
		0.26657	-0.023657
		0.26664	-0.023006
		0.26675	-0.023135
		0.26684	-0.023518
		0.26692	-0.021452
		0.26701	-0.017212
		0.26713	-0.015443
		0.26722	-0.011623
		0.26732	-0.010938
		0.26742	-0.0099545
		0.26754	-0.0089733
		0.26766	-0.0072681
		0.26776	-0.0087455
		0.26785	-0.0070223
		0.26793	-0.010931
		0.26808	-0.011102
		0.26819	-0.0096953
		0.26825	-0.0092183
		0.26832	-0.010983
		0.26842	-0.010413
		0.26851	-0.0092556
		0.26862	-0.010093
		0.26868	-0.012988
		0.26876	-0.011046
		0.26885	-0.0090797
		0.26895	-0.010062
		0.26906	-0.0098928
		0.26916	-0.010267
		0.26924	-0.01019
		0.26933	-0.011721
		0.26941	-0.011636
		0.26949	-0.011513
		0.26956	-0.0094334
		0.26965	-0.0081051
		0.26978	-0.0094874
		0.26984	-0.01069
		0.26995	-0.013674
		0.27011	-0.016718
